# Supplementary material for: Identification and Regulation of a Hepatic Lipogenic Metabolon
Source: bioRxiv. 2026 Jan 5:2025.12.30.696908. Preprint. [Version 2] doi: 10.64898/2025.12.30.696908 (PMC12776311; doi:10.64898/2025.12.30.696908)
Supplement: Supplement 4 — Supplemental Table 3. Original data of MS analysis of ACC1-dependent interactors from ACC1, MIG12, and S14 immunoprecipitates, related to Figure 7. [file media-4.xlsx]

## Sheet: ACC1 dependent protein list
	Protein FDR Confidence Combined	Master	Accession	% Coverage	# Peptides	# PSMs	# Unique Peptides	Gene Symbol	Description	MW in kDa
1	High	Master Protein	P18826	23	17	44	15	Phka1	Phosphorylase b kinase regulatory subunit alpha, skeletal muscle isoform OS=Mus musculus OX=10090 GN=Phka1 PE=1 SV=3	138.7
2	High	Master Protein	Q61211	41	16	60	16	Eif2d	Eukaryotic translation initiation factor 2D OS=Mus musculus OX=10090 GN=Eif2d PE=1 SV=3	62.8
3	High	Master Protein	Q9DBA6	42	13	53	13	Tysnd1	Peroxisomal leader peptide-processing protease OS=Mus musculus OX=10090 GN=Tysnd1 PE=1 SV=1	59
4	High	Master Protein	Q8VD65	35	31	85	31	Pik3r4	Phosphoinositide 3-kinase regulatory subunit 4 OS=Mus musculus OX=10090 GN=Pik3r4 PE=1 SV=3	152.5
5	High	Master Protein	O55201	27	21	68	21	Supt5h	Transcription elongation factor SPT5 OS=Mus musculus OX=10090 GN=Supt5h PE=1 SV=1	120.6
6	High	Master Protein	Q60649	36	18	56	18	Clpb	Mitochondrial disaggregase OS=Mus musculus OX=10090 GN=Clpb PE=1 SV=1	76
7	High	Master Protein	Q9D0E1	48	28	87	28	Hnrnpm	Heterogeneous nuclear ribonucleoprotein M OS=Mus musculus OX=10090 GN=Hnrnpm PE=1 SV=3	77.6
8	High	Master Protein	Q8VDP4	23	16	44	16	Ccar2	Cell cycle and apoptosis regulator protein 2 OS=Mus musculus OX=10090 GN=Ccar2 PE=1 SV=2	102.9
9	High	Master Protein	Q9QY06	20	32	76	32	Myo9b	Unconventional myosin-IXb OS=Mus musculus OX=10090 GN=Myo9b PE=1 SV=2	238.7
10	High	Master Protein	P28666	24	22	71	22	Mug2	Murinoglobulin-2 OS=Mus musculus OX=10090 GN=Mug2 PE=1 SV=2	162.3
11	High	Master Protein	Q8R081	63	24	120	24	Hnrnpl	Heterogeneous nuclear ribonucleoprotein L OS=Mus musculus OX=10090 GN=Hnrnpl PE=1 SV=2	63.9
12	High	Master Protein	Q3TL44	33	20	70	20	Nlrx1	NLR family member X1 OS=Mus musculus OX=10090 GN=Nlrx1 PE=1 SV=1	107.8
13	High	Master Protein	Q6ZQ58	31	21	65	21	Larp1	La-related protein 1 OS=Mus musculus OX=10090 GN=Larp1 PE=1 SV=3	121.1
14	High	Master Protein	P54823	61	22	87	22	Ddx6	Probable ATP-dependent RNA helicase DDX6 OS=Mus musculus OX=10090 GN=Ddx6 PE=1 SV=1	54.2
15	High	Master Protein	Q80UJ7	14	9	22	9	Rab3gap1	Rab3 GTPase-activating protein catalytic subunit OS=Mus musculus OX=10090 GN=Rab3gap1 PE=1 SV=4	110.1
16	High	Master Protein	Q99K48	26	11	38	10	Nono	Non-POU domain-containing octamer-binding protein OS=Mus musculus OX=10090 GN=Nono PE=1 SV=3	54.5
17	High	Master Protein	Q5ND34	24	27	80	27	Wdr81	WD repeat-containing protein 81 OS=Mus musculus OX=10090 GN=Wdr81 PE=1 SV=2	211.8
18	High	Master Protein	Q921G7	35	16	52	16	Etfdh	Electron transfer flavoprotein-ubiquinone oxidoreductase, mitochondrial OS=Mus musculus OX=10090 GN=Etfdh PE=1 SV=1	68
19	High	Master Protein	Q6P9Q6	30	29	101	29	Fkbp15	FK506-binding protein 15 OS=Mus musculus OX=10090 GN=Fkbp15 PE=1 SV=2	132.9
20	High	Master Protein	Q8R0Y8	35	8	19	8	Slc25a42	Mitochondrial coenzyme A transporter SLC25A42 OS=Mus musculus OX=10090 GN=Slc25a42 PE=1 SV=1	35.2
21	High	Master Protein	Q9ES28	37	21	78	20	Arhgef7	Rho guanine nucleotide exchange factor 7 OS=Mus musculus OX=10090 GN=Arhgef7 PE=1 SV=2	97
22	High	Master Protein	A2A5R2	33	41	124	34	Arfgef2	Brefeldin A-inhibited guanine nucleotide-exchange protein 2 OS=Mus musculus OX=10090 GN=Arfgef2 PE=1 SV=1	202.1
23	High	Master Protein	Q8BG05	48	19	91	19	Hnrnpa3	Heterogeneous nuclear ribonucleoprotein A3 OS=Mus musculus OX=10090 GN=Hnrnpa3 PE=1 SV=1	39.6
24	High	Master Protein	P39447	16	21	65	21	Tjp1	Tight junction protein ZO-1 OS=Mus musculus OX=10090 GN=Tjp1 PE=1 SV=2	194.6
25	High	Master Protein	E9Q555	21	80	258	80	Rnf213	E3 ubiquitin-protein ligase RNF213 OS=Mus musculus OX=10090 GN=Rnf213 PE=1 SV=3	583.9
26	High	Master Protein	P15105	64	20	179	20	Glul	Glutamine synthetase OS=Mus musculus OX=10090 GN=Glul PE=1 SV=6	42.1
27	High	Master Protein	Q5BL07	45	42	178	42	Pex1	Peroxisomal ATPase PEX1 OS=Mus musculus OX=10090 GN=Pex1 PE=1 SV=2	141.3
28	High	Master Protein	Q99KP6	51	14	59	14	Prpf19	Pre-mRNA-processing factor 19 OS=Mus musculus OX=10090 GN=Prpf19 PE=1 SV=1	55.2
29	High	Master Protein	P42125	48	10	37	10	Eci1	Enoyl-CoA delta isomerase 1, mitochondrial OS=Mus musculus OX=10090 GN=Eci1 PE=1 SV=2	32.2
30	High	Master Protein	E9Q3C1	31	12	44	12	C2cd2	C2 domain-containing protein 2 OS=Mus musculus OX=10090 GN=C2cd2 PE=1 SV=1	76.5
31	High	Master Protein	Q91WG4	22	10	24	10	Elp2	Elongator complex protein 2 OS=Mus musculus OX=10090 GN=Elp2 PE=1 SV=1	93
32	High	Master Protein	P97742	50	26	190	26	Cpt1a	Carnitine O-palmitoyltransferase 1, liver isoform OS=Mus musculus OX=10090 GN=Cpt1a PE=1 SV=4	88.2
33	High	Master Protein	Q8CI71	21	13	37	13	Vps50	Syndetin OS=Mus musculus OX=10090 GN=Vps50 PE=1 SV=2	111.1
34	High	Master Protein	Q8C7X2	31	19	45	19	Emc1	ER membrane protein complex subunit 1 OS=Mus musculus OX=10090 GN=Emc1 PE=1 SV=1	111.5
35	High	Master Protein	Q9JLB0	26	11	37	11	Pals2	Protein PALS2 OS=Mus musculus OX=10090 GN=Pals2 PE=1 SV=1	62.6
36	High	Master Protein	Q6KAR6	22	12	37	12	Exoc3	Exocyst complex component 3 OS=Mus musculus OX=10090 GN=Exoc3 PE=1 SV=2	86.4
37	High	Master Protein	Q8VIJ6	27	13	49	12	Sfpq	Splicing factor, proline- and glutamine-rich OS=Mus musculus OX=10090 GN=Sfpq PE=1 SV=1	75.4
38	High	Master Protein	Q9D8E6	48	25	312	25	Rpl4	Large ribosomal subunit protein uL4 OS=Mus musculus OX=10090 GN=Rpl4 PE=1 SV=3	47.1
39	High	Master Protein	Q6PAR5	27	26	85	26	Gapvd1	GTPase-activating protein and VPS9 domain-containing protein 1 OS=Mus musculus OX=10090 GN=Gapvd1 PE=1 SV=2	162.3
40	High	Master Protein	Q8BH00	33	9	38	9	Aldh8a1	2-aminomuconic semialdehyde dehydrogenase OS=Mus musculus OX=10090 GN=Aldh8a1 PE=1 SV=1	53.6
41	High	Master Protein	P85094	63	7	34	7	Isoc2a	Isochorismatase domain-containing protein 2A OS=Mus musculus OX=10090 GN=Isoc2a PE=1 SV=1	22.4
42	High	Master Protein	Q5SWU9	78	148	1912	135	Acaca	Acetyl-CoA carboxylase 1 OS=Mus musculus OX=10090 GN=Acaca PE=1 SV=1	265.1
43	High	Master Protein	P12970	56	19	198	19	Rpl7a	Large ribosomal subunit protein eL8 OS=Mus musculus OX=10090 GN=Rpl7a PE=1 SV=2	30
44	High	Master Protein	P62242	51	11	309	11	Rps8	Small ribosomal subunit protein eS8 OS=Mus musculus OX=10090 GN=Rps8 PE=1 SV=2	24.2
45	High	Master Protein	Q9JHW4	47	18	55	18	Eefsec	Selenocysteine-specific elongation factor OS=Mus musculus OX=10090 GN=Eefsec PE=1 SV=2	63.5
46	High	Master Protein	P32233	48	12	39	12	Drg1	Developmentally-regulated GTP-binding protein 1 OS=Mus musculus OX=10090 GN=Drg1 PE=1 SV=1	40.5
47	High	Master Protein	Q6GQT9	26	22	67	22	Nomo1	BOS complex subunit NOMO1 OS=Mus musculus OX=10090 GN=Nomo1 PE=1 SV=1	133.3
48	High	Master Protein	P42208	63	14	56	13	Septin2	Septin-2 OS=Mus musculus OX=10090 GN=Septin2 PE=1 SV=2	41.5
49	High	Master Protein	O35459	61	16	146	16	Ech1	Delta(3,5)-Delta(2,4)-dienoyl-CoA isomerase, mitochondrial OS=Mus musculus OX=10090 GN=Ech1 PE=1 SV=1	36.1
50	High	Master Protein	Q8VE19	20	13	25	13	Mios	GATOR2 complex protein MIOS OS=Mus musculus OX=10090 GN=Mios PE=1 SV=2	98.3
51	High	Master Protein	Q9JLV1	33	13	49	13	Bag3	BAG family molecular chaperone regulator 3 OS=Mus musculus OX=10090 GN=Bag3 PE=1 SV=2	61.8
52	High	Master Protein	O08638	49	87	560	67	Myh11	Myosin-11 OS=Mus musculus OX=10090 GN=Myh11 PE=1 SV=1	226.9
53	High	Master Protein	P25444	46	14	224	14	Rps2	Small ribosomal subunit protein uS5 OS=Mus musculus OX=10090 GN=Rps2 PE=1 SV=3	31.2
54	High	Master Protein	Q68FL6	29	18	43	18	Mars1	Methionine--tRNA ligase, cytoplasmic OS=Mus musculus OX=10090 GN=Mars1 PE=1 SV=1	101.4
55	High	Master Protein	Q8K2L8	20	11	28	11	Trappc12	Trafficking protein particle complex subunit 12 OS=Mus musculus OX=10090 GN=Trappc12 PE=1 SV=2	87.6
56	High	Master Protein	E9Q4Z2	70	119	964	106	Acacb	Acetyl-CoA carboxylase 2 OS=Mus musculus OX=10090 GN=Acacb PE=1 SV=1	275.6
57	High	Master Protein	P84099	32	8	80	8	Rpl19	Large ribosomal subunit protein eL19 OS=Mus musculus OX=10090 GN=Rpl19 PE=1 SV=1	23.5
58	High	Master Protein	Q6ZWN5	42	13	201	13	Rps9	Small ribosomal subunit protein uS4 OS=Mus musculus OX=10090 GN=Rps9 PE=1 SV=3	22.6
59	High	Master Protein	Q9Z1Z2	58	16	74	16	Strap	Serine-threonine kinase receptor-associated protein OS=Mus musculus OX=10090 GN=Strap PE=1 SV=2	38.4
60	High	Master Protein	Q91XT4	33	24	87	24	Sec16b	Protein transport protein Sec16B OS=Mus musculus OX=10090 GN=Sec16b PE=1 SV=3	115.4
61	High	Master Protein	Q9D662	58	29	115	25	Sec23b	Protein transport protein Sec23B OS=Mus musculus OX=10090 GN=Sec23b PE=1 SV=1	86.4
62	High	Master Protein	P62717	47	11	158	11	Rpl18a	Large ribosomal subunit protein eL20 OS=Mus musculus OX=10090 GN=Rpl18a PE=1 SV=1	20.7
63	High	Master Protein	P47963	44	12	145	12	Rpl13	Large ribosomal subunit protein eL13 OS=Mus musculus OX=10090 GN=Rpl13 PE=1 SV=3	24.3
64	High	Master Protein	Q9EPC1	28	9	26	9	Parva	Alpha-parvin OS=Mus musculus OX=10090 GN=Parva PE=1 SV=1	42.3
65	High	Master Protein	Q99PV0	30	50	142	50	Prpf8	Pre-mRNA-processing-splicing factor 8 OS=Mus musculus OX=10090 GN=Prpf8 PE=1 SV=2	273.4
66	High	Master Protein	Q8CAS9	54	32	140	32	Parp9	Protein mono-ADP-ribosyltransferase PARP9 OS=Mus musculus OX=10090 GN=Parp9 PE=1 SV=2	96.6
67	High	Master Protein	Q9D1M7	44	5	14	5	Fkbp11	Peptidyl-prolyl cis-trans isomerase FKBP11 OS=Mus musculus OX=10090 GN=Fkbp11 PE=1 SV=1	22.1
68	High	Master Protein	Q9DBJ3	32	12	37	12	Baiap2l1	BAR/IMD domain-containing adapter protein 2-like 1 OS=Mus musculus OX=10090 GN=Baiap2l1 PE=1 SV=1	57.2
69	High	Master Protein	Q9ER88	55	16	76	16	Dap3	Small ribosomal subunit protein mS29 OS=Mus musculus OX=10090 GN=Dap3 PE=1 SV=1	44.7
70	High	Master Protein	Q8CC88	59	87	407	87	Vwa8	von Willebrand factor A domain-containing protein 8 OS=Mus musculus OX=10090 GN=Vwa8 PE=1 SV=2	213.3
71	High	Master Protein	Q62425	48	4	14	4	Ndufa4	Cytochrome c oxidase subunit NDUFA4 OS=Mus musculus OX=10090 GN=Ndufa4 PE=1 SV=2	9.3
72	High	Master Protein	Q9WUZ9	33	8	36	8	Entpd5	Ectonucleoside triphosphate diphosphohydrolase 5 OS=Mus musculus OX=10090 GN=Entpd5 PE=1 SV=1	47.1
73	High	Master Protein	Q9DB30	51	16	69	16	Phkg2	Phosphorylase b kinase gamma catalytic chain, liver/testis isoform OS=Mus musculus OX=10090 GN=Phkg2 PE=2 SV=2	46.5
74	High	Master Protein	Q9WUR2	40	11	39	11	Eci2	Enoyl-CoA delta isomerase 2 OS=Mus musculus OX=10090 GN=Eci2 PE=1 SV=2	43.2
75	High	Master Protein	Q7TNG8	62	18	75	18	Ldhd	Probable D-lactate dehydrogenase, mitochondrial OS=Mus musculus OX=10090 GN=Ldhd PE=1 SV=1	51.8
76	High	Master Protein	Q8BP48	35	9	30	9	Metap1	Methionine aminopeptidase 1 OS=Mus musculus OX=10090 GN=Metap1 PE=1 SV=1	43.2
77	High	Master Protein	Q9DBN5	58	35	210	35	Lonp2	Lon protease homolog 2, peroxisomal OS=Mus musculus OX=10090 GN=Lonp2 PE=1 SV=1	94.5
78	High	Master Protein	Q78PY7	66	44	189	44	Snd1	Staphylococcal nuclease domain-containing protein 1 OS=Mus musculus OX=10090 GN=Snd1 PE=1 SV=1	102
79	High	Master Protein	Q9R0H0	86	44	763	44	Acox1	Peroxisomal acyl-coenzyme A oxidase 1 OS=Mus musculus OX=10090 GN=Acox1 PE=1 SV=5	74.6
80	High	Master Protein	P62918	42	12	141	12	Rpl8	Large ribosomal subunit protein uL2 OS=Mus musculus OX=10090 GN=Rpl8 PE=1 SV=2	28
81	High	Master Protein	Q8VDJ3	62	71	465	71	Hdlbp	Vigilin OS=Mus musculus OX=10090 GN=Hdlbp PE=1 SV=1	141.7
82	High	Master Protein	Q7TMK9	38	20	73	20	Syncrip	Heterogeneous nuclear ribonucleoprotein Q OS=Mus musculus OX=10090 GN=Syncrip PE=1 SV=2	69.6
83	High	Master Protein	Q9JHS4	52	26	114	26	Clpx	ATP-dependent Clp protease ATP-binding subunit clpX-like, mitochondrial OS=Mus musculus OX=10090 GN=Clpx PE=1 SV=2	69.2
84	High	Master Protein	Q6P549	11	12	38	11	Inppl1	Phosphatidylinositol 3,4,5-trisphosphate 5-phosphatase 2 OS=Mus musculus OX=10090 GN=Inppl1 PE=1 SV=1	138.9
85	High	Master Protein	O70318	27	18	51	18	Epb41l2	Band 4.1-like protein 2 OS=Mus musculus OX=10090 GN=Epb41l2 PE=1 SV=2	109.9
86	High	Master Protein	P70404	42	11	63	11	Idh3g	Isocitrate dehydrogenase [NAD] subunit gamma 1, mitochondrial OS=Mus musculus OX=10090 GN=Idh3g PE=1 SV=1	42.8
87	High	Master Protein	Q99LB7	29	18	67	18	Sardh	Sarcosine dehydrogenase, mitochondrial OS=Mus musculus OX=10090 GN=Sardh PE=1 SV=1	101.6
88	High	Master Protein	Q8VCB3	68	44	516	43	Gys2	Glycogen [starch] synthase, liver OS=Mus musculus OX=10090 GN=Gys2 PE=1 SV=2	80.8
89	High	Master Protein	P41105	39	7	55	7	Rpl28	Large ribosomal subunit protein eL28 OS=Mus musculus OX=10090 GN=Rpl28 PE=1 SV=2	15.7
90	High	Master Protein	P42669	60	10	73	10	Pura	Transcriptional activator protein Pur-alpha OS=Mus musculus OX=10090 GN=Pura PE=1 SV=1	34.9
91	High	Master Protein	P14115	37	7	74	7	Rpl27a	Large ribosomal subunit protein uL15 OS=Mus musculus OX=10090 GN=Rpl27a PE=1 SV=5	16.6
92	High	Master Protein	Q8VC52	38	6	27	5	Rbpms2	RNA-binding protein with multiple splicing 2 OS=Mus musculus OX=10090 GN=Rbpms2 PE=1 SV=1	22.4
93	High	Master Protein	Q9CZM2	50	11	164	11	Rpl15	Large ribosomal subunit protein eL15 OS=Mus musculus OX=10090 GN=Rpl15 PE=1 SV=4	24.1
94	High	Master Protein	Q9DBG7	42	21	88	21	Srpra	Signal recognition particle receptor subunit alpha OS=Mus musculus OX=10090 GN=Srpra PE=1 SV=1	69.6
95	High	Master Protein	P47911	45	18	205	18	Rpl6	Large ribosomal subunit protein eL6 OS=Mus musculus OX=10090 GN=Rpl6 PE=1 SV=3	33.5
96	High	Master Protein	P35980	41	8	91	8	Rpl18	Large ribosomal subunit protein eL18 OS=Mus musculus OX=10090 GN=Rpl18 PE=1 SV=3	21.6
97	High	Master Protein	P20918	65	41	194	41	Plg	Plasminogen OS=Mus musculus OX=10090 GN=Plg PE=1 SV=3	90.7
98	High	Master Protein	Q571I9	33	17	74	17	Aldh16a1	Aldehyde dehydrogenase family 16 member A1 OS=Mus musculus OX=10090 GN=Aldh16a1 PE=1 SV=2	84.7
99	High	Master Protein	Q8BGT5	50	19	78	19	Gpt2	Alanine aminotransferase 2 OS=Mus musculus OX=10090 GN=Gpt2 PE=1 SV=1	57.9
100	High	Master Protein	Q7TNC4	30	11	38	7	Luc7l2	Putative RNA-binding protein Luc7-like 2 OS=Mus musculus OX=10090 GN=Luc7l2 PE=1 SV=1	46.6
101	High	Master Protein	Q3U2P1	51	37	200	37	Sec24a	Protein transport protein Sec24A OS=Mus musculus OX=10090 GN=Sec24a PE=1 SV=1	118.7
102	High	Master Protein	Q9D2N9	24	9	42	9	Vps33a	Vacuolar protein sorting-associated protein 33A OS=Mus musculus OX=10090 GN=Vps33a PE=1 SV=2	67.5
103	High	Master Protein	P14148	52	19	190	19	Rpl7	Large ribosomal subunit protein uL30 OS=Mus musculus OX=10090 GN=Rpl7 PE=1 SV=2	31.4
104	High	Master Protein	P62754	43	15	154	15	Rps6	Small ribosomal subunit protein eS6 OS=Mus musculus OX=10090 GN=Rps6 PE=1 SV=1	28.7
105	High	Master Protein	P19253	26	7	87	7	Rpl13a	Large ribosomal subunit protein uL13 OS=Mus musculus OX=10090 GN=Rpl13a PE=1 SV=4	23.4
106	High	Master Protein	E9QAT4	26	38	140	38	Sec16a	Protein transport protein Sec16A OS=Mus musculus OX=10090 GN=Sec16a PE=1 SV=1	254
107	High	Master Protein	Q8BK72	28	10	34	10	Mrps27	Small ribosomal subunit protein mS27 OS=Mus musculus OX=10090 GN=Mrps27 PE=1 SV=2	47.7
108	High	Master Protein	P61255	46	10	131	10	Rpl26	Large ribosomal subunit protein uL24 OS=Mus musculus OX=10090 GN=Rpl26 PE=1 SV=1	17.2
109	High	Master Protein	Q8BWJ3	46	37	157	35	Phka2	Phosphorylase b kinase regulatory subunit alpha, liver isoform OS=Mus musculus OX=10090 GN=Phka2 PE=1 SV=1	138.4
110	High	Master Protein	Q9EPU0	59	51	273	51	Upf1	Regulator of nonsense transcripts 1 OS=Mus musculus OX=10090 GN=Upf1 PE=1 SV=2	123.9
111	High	Master Protein	O35488	64	48	287	48	Slc27a2	Long-chain fatty acid transport protein 2 OS=Mus musculus OX=10090 GN=Slc27a2 PE=1 SV=2	70.4
112	High	Master Protein	Q3UVL4	38	23	80	23	Vps51	Vacuolar protein sorting-associated protein 51 homolog OS=Mus musculus OX=10090 GN=Vps51 PE=1 SV=2	86.1
113	High	Master Protein	Q63829	49	7	27	7	Commd3	COMM domain-containing protein 3 OS=Mus musculus OX=10090 GN=Commd3 PE=1 SV=1	22
114	High	Master Protein	Q9CWK8	21	9	34	8	Snx2	Sorting nexin-2 OS=Mus musculus OX=10090 GN=Snx2 PE=1 SV=2	58.4
115	High	Master Protein	Q3UEG6	17	6	21	6	Agxt2	Alanine--glyoxylate aminotransferase 2, mitochondrial OS=Mus musculus OX=10090 GN=Agxt2 PE=1 SV=1	57.1
116	High	Master Protein	Q8CCJ3	29	17	56	17	Ufl1	E3 UFM1-protein ligase 1 OS=Mus musculus OX=10090 GN=Ufl1 PE=1 SV=2	89.5
117	High	Master Protein	P17225	53	20	122	17	Ptbp1	Polypyrimidine tract-binding protein 1 OS=Mus musculus OX=10090 GN=Ptbp1 PE=1 SV=3	59.3
118	High	Master Protein	P27659	59	27	316	27	Rpl3	Large ribosomal subunit protein uL3 OS=Mus musculus OX=10090 GN=Rpl3 PE=1 SV=3	46.1
119	High	Master Protein	O70503	36	8	24	8	Hsd17b12	Very-long-chain 3-oxoacyl-CoA reductase OS=Mus musculus OX=10090 GN=Hsd17b12 PE=1 SV=1	34.7
120	High	Master Protein	Q2TPA8	66	26	137	26	Hsdl2	Hydroxysteroid dehydrogenase-like protein 2 OS=Mus musculus OX=10090 GN=Hsdl2 PE=1 SV=1	54.2
121	High	Master Protein	O08756	60	9	33	9	Hsd17b10	3-hydroxyacyl-CoA dehydrogenase type-2 OS=Mus musculus OX=10090 GN=Hsd17b10 PE=1 SV=4	27.4
122	High	Master Protein	A2AS89	58	10	49	10	Agmat	Guanidino acid hydrolase, mitochondrial OS=Mus musculus OX=10090 GN=Agmat PE=1 SV=1	38.2
123	High	Master Protein	P54869	71	30	612	30	Hmgcs2	Hydroxymethylglutaryl-CoA synthase, mitochondrial OS=Mus musculus OX=10090 GN=Hmgcs2 PE=1 SV=2	56.8
124	High	Master Protein	Q9JLI8	25	18	58	18	Sart3	Squamous cell carcinoma antigen recognized by T-cells 3 OS=Mus musculus OX=10090 GN=Sart3 PE=1 SV=1	109.6
125	High	Master Protein	Q91X44	18	8	43	8	Gckr	Glucokinase regulatory protein OS=Mus musculus OX=10090 GN=Gckr PE=1 SV=4	68.7
126	High	Master Protein	P29351	40	18	42	18	Ptpn6	Tyrosine-protein phosphatase non-receptor type 6 OS=Mus musculus OX=10090 GN=Ptpn6 PE=1 SV=2	67.5
127	High	Master Protein	Q91XD4	75	30	164	30	Ftcd	Formimidoyltransferase-cyclodeaminase OS=Mus musculus OX=10090 GN=Ftcd PE=1 SV=1	58.9
128	High	Master Protein	A2AN08	24	84	242	84	Ubr4	E3 ubiquitin-protein ligase UBR4 OS=Mus musculus OX=10090 GN=Ubr4 PE=1 SV=1	571.9
129	High	Master Protein	O08648	19	23	77	23	Map3k4	Mitogen-activated protein kinase kinase kinase 4 OS=Mus musculus OX=10090 GN=Map3k4 PE=1 SV=2	179.7
130	High	Master Protein	A2ADY9	21	5	18	5	Ddi2	Protein DDI1 homolog 2 OS=Mus musculus OX=10090 GN=Ddi2 PE=1 SV=1	44.6
131	High	Master Protein	Q8BP67	52	11	183	11	Rpl24	Large ribosomal subunit protein eL24 OS=Mus musculus OX=10090 GN=Rpl24 PE=1 SV=2	17.8
132	High	Master Protein	Q9JIK9	52	10	39	10	Mrps34	Small ribosomal subunit protein mS34 OS=Mus musculus OX=10090 GN=Mrps34 PE=1 SV=1	25.8
133	High	Master Protein	P97855	31	9	41	9	G3bp1	Ras GTPase-activating protein-binding protein 1 OS=Mus musculus OX=10090 GN=G3bp1 PE=1 SV=1	51.8
134	High	Master Protein	P00405	44	6	31	6	Mtco2	Cytochrome c oxidase subunit 2 OS=Mus musculus OX=10090 GN=Mtco2 PE=1 SV=1	26
135	High	Master Protein	P62889	66	8	107	8	Rpl30	Large ribosomal subunit protein eL30 OS=Mus musculus OX=10090 GN=Rpl30 PE=1 SV=2	12.8
136	High	Master Protein	Q91YP3	56	13	54	13	Dera	Deoxyribose-phosphate aldolase OS=Mus musculus OX=10090 GN=Dera PE=1 SV=1	35
137	High	Master Protein	Q9DBK0	37	15	58	15	Acot12	Acetyl-coenzyme A thioesterase OS=Mus musculus OX=10090 GN=Acot12 PE=1 SV=1	61.7
138	High	Master Protein	Q3TCH7	9	6	19	6	Cul4a	Cullin-4A OS=Mus musculus OX=10090 GN=Cul4a PE=1 SV=1	87.7
139	High	Master Protein	Q6VNB8	14	35	100	35	Wdfy3	WD repeat and FYVE domain-containing protein 3 OS=Mus musculus OX=10090 GN=Wdfy3 PE=1 SV=1	392.1
140	High	Master Protein	P16332	72	34	232	34	Mmut	Methylmalonyl-CoA mutase, mitochondrial OS=Mus musculus OX=10090 GN=Mmut PE=1 SV=2	82.8
141	High	Master Protein	Q8BGC4	46	11	38	11	Ptgr3	Prostaglandin reductase-3 OS=Mus musculus OX=10090 GN=Ptgr3 PE=1 SV=1	40.5
142	High	Master Protein	Q8C0E2	55	14	52	12	Vps26b	Vacuolar protein sorting-associated protein 26B OS=Mus musculus OX=10090 GN=Vps26b PE=1 SV=1	39.1
143	High	Master Protein	Q3UMB9	38	34	111	34	Washc4	WASH complex subunit 4 OS=Mus musculus OX=10090 GN=Washc4 PE=1 SV=2	136.3
144	High	Master Protein	Q9QZB7	45	11	42	11	Actr10	Actin-related protein 10 OS=Mus musculus OX=10090 GN=Actr10 PE=1 SV=2	46.2
145	High	Master Protein	O70133	39	35	135	35	Dhx9	ATP-dependent RNA helicase A OS=Mus musculus OX=10090 GN=Dhx9 PE=1 SV=2	149.4
146	High	Master Protein	Q6P4T2	24	35	109	35	Snrnp200	U5 small nuclear ribonucleoprotein 200 kDa helicase OS=Mus musculus OX=10090 GN=Snrnp200 PE=1 SV=1	244.4
147	High	Master Protein	Q8BMG7	15	14	33	14	Rab3gap2	Rab3 GTPase-activating protein non-catalytic subunit OS=Mus musculus OX=10090 GN=Rab3gap2 PE=1 SV=2	152.4
148	High	Master Protein	Q8K1X1	42	36	143	36	Wdr11	WD repeat-containing protein 11 OS=Mus musculus OX=10090 GN=Wdr11 PE=1 SV=1	135.9
149	High	Master Protein	Q61508	21	9	27	9	Ecm1	Extracellular matrix protein 1 OS=Mus musculus OX=10090 GN=Ecm1 PE=1 SV=2	62.8
150	High	Master Protein	P68368	67	21	237	7	Tuba4a	Tubulin alpha-4A chain OS=Mus musculus OX=10090 GN=Tuba4a PE=1 SV=1	49.9
151	High	Master Protein	Q9QXY6	77	33	271	20	Ehd3	EH domain-containing protein 3 OS=Mus musculus OX=10090 GN=Ehd3 PE=1 SV=2	60.8
152	High	Master Protein	P51660	72	36	334	36	Hsd17b4	Peroxisomal multifunctional enzyme type 2 OS=Mus musculus OX=10090 GN=Hsd17b4 PE=1 SV=3	79.4
153	High	Master Protein	P62858	46	3	52	3	Rps28	Small ribosomal subunit protein eS28 OS=Mus musculus OX=10090 GN=Rps28 PE=1 SV=1	7.8
154	High	Master Protein	P47915	29	5	35	5	Rpl29	Large ribosomal subunit protein eL29 OS=Mus musculus OX=10090 GN=Rpl29 PE=1 SV=2	17.6
155	High	Master Protein	Q9DBG3	68	55	351	31	Ap2b1	AP-2 complex subunit beta OS=Mus musculus OX=10090 GN=Ap2b1 PE=1 SV=1	104.5
156	High	Master Protein	Q8R0F8	30	4	8	4	Fahd1	Oxaloacetate tautomerase FAHD1, mitochondrial OS=Mus musculus OX=10090 GN=Fahd1 PE=1 SV=3	24.5
157	High	Master Protein	P11276	49	78	499	78	Fn1	Fibronectin OS=Mus musculus OX=10090 GN=Fn1 PE=1 SV=4	272.4
158	High	Master Protein	Q3UHQ6	24	38	118	37	Dop1b	Protein DOP1B OS=Mus musculus OX=10090 GN=Dop1b PE=1 SV=3	257.3
159	High	Master Protein	O54734	57	15	70	15	Ddost	Dolichyl-diphosphooligosaccharide--protein glycosyltransferase 48 kDa subunit OS=Mus musculus OX=10090 GN=Ddost PE=1 SV=2	49
160	High	Master Protein	P26150	32	9	27	9	Hsd3b3	3 beta-hydroxysteroid dehydrogenase/Delta 5-->4-isomerase type 3 OS=Mus musculus OX=10090 GN=Hsd3b3 PE=1 SV=3	42
161	High	Master Protein	Q9EQ32	40	24	102	24	Pik3ap1	Phosphoinositide 3-kinase adapter protein 1 OS=Mus musculus OX=10090 GN=Pik3ap1 PE=1 SV=1	90.9
162	High	Master Protein	Q6P542	40	22	74	22	Abcf1	ATP-binding cassette sub-family F member 1 OS=Mus musculus OX=10090 GN=Abcf1 PE=1 SV=1	94.9
163	High	Master Protein	Q69ZS7	50	22	98	22	Hbs1l	HBS1-like protein OS=Mus musculus OX=10090 GN=Hbs1l PE=1 SV=2	75.1
164	High	Master Protein	Q99LC3	44	11	36	11	Ndufa10	NADH dehydrogenase [ubiquinone] 1 alpha subcomplex subunit 10, mitochondrial OS=Mus musculus OX=10090 GN=Ndufa10 PE=1 SV=1	40.6
165	High	Master Protein	O35386	34	9	47	9	Phyh	Phytanoyl-CoA dioxygenase, peroxisomal OS=Mus musculus OX=10090 GN=Phyh PE=1 SV=1	38.6
166	High	Master Protein	O35344	35	10	32	7	Kpna3	Importin subunit alpha-4 OS=Mus musculus OX=10090 GN=Kpna3 PE=1 SV=1	57.7
167	High	Master Protein	Q80UG5	50	19	57	19	Septin9	Septin-9 OS=Mus musculus OX=10090 GN=Septin9 PE=1 SV=1	65.5
168	High	Master Protein	Q01853	59	31	139	30	Vcp	Transitional endoplasmic reticulum ATPase OS=Mus musculus OX=10090 GN=Vcp PE=1 SV=4	89.3
169	High	Master Protein	P04919	20	13	41	13	Slc4a1	Band 3 anion transport protein OS=Mus musculus OX=10090 GN=Slc4a1 PE=1 SV=1	103.1
170	High	Master Protein	P55096	34	18	55	18	Abcd3	ATP-binding cassette sub-family D member 3 OS=Mus musculus OX=10090 GN=Abcd3 PE=1 SV=2	75.4
171	High	Master Protein	Q9Z1N5	29	10	42	5	Ddx39b	Spliceosome RNA helicase Ddx39b OS=Mus musculus OX=10090 GN=Ddx39b PE=1 SV=1	49
172	High	Master Protein	P62702	60	18	317	18	Rps4x	Small ribosomal subunit protein eS4 OS=Mus musculus OX=10090 GN=Rps4x PE=1 SV=2	29.6
173	High	Master Protein	Q9DBG1	34	12	44	12	Cyp27a1	Sterol 26-hydroxylase, mitochondrial OS=Mus musculus OX=10090 GN=Cyp27a1 PE=1 SV=1	60.7
174	High	Master Protein	Q9CRB9	27	5	18	5	Chchd3	MICOS complex subunit Mic19 OS=Mus musculus OX=10090 GN=Chchd3 PE=1 SV=1	26.3
175	High	Master Protein	Q8BFR5	73	31	377	31	Tufm	Elongation factor Tu, mitochondrial OS=Mus musculus OX=10090 GN=Tufm PE=1 SV=1	49.5
176	High	Master Protein	Q3UQ44	75	106	543	102	Iqgap2	Ras GTPase-activating-like protein IQGAP2 OS=Mus musculus OX=10090 GN=Iqgap2 PE=1 SV=2	180.4
177	High	Master Protein	P51658	20	6	24	6	Hsd17b2	Estradiol 17-beta-dehydrogenase 2 OS=Mus musculus OX=10090 GN=Hsd17b2 PE=1 SV=2	41.8
178	High	Master Protein	Q9DC70	30	5	14	5	Ndufs7	NADH dehydrogenase [ubiquinone] iron-sulfur protein 7, mitochondrial OS=Mus musculus OX=10090 GN=Ndufs7 PE=1 SV=1	24.7
179	High	Master Protein	P22892	34	21	83	21	Ap1g1	AP-1 complex subunit gamma-1 OS=Mus musculus OX=10090 GN=Ap1g1 PE=1 SV=3	91.3
180	High	Master Protein	P97351	67	23	320	23	Rps3a	Small ribosomal subunit protein eS1 OS=Mus musculus OX=10090 GN=Rps3a PE=1 SV=3	29.9
181	High	Master Protein	Q8CI51	20	8	30	8	Pdlim5	PDZ and LIM domain protein 5 OS=Mus musculus OX=10090 GN=Pdlim5 PE=1 SV=4	63.3
182	High	Master Protein	Q7TMB8	43	44	154	44	Cyfip1	Cytoplasmic FMR1-interacting protein 1 OS=Mus musculus OX=10090 GN=Cyfip1 PE=1 SV=1	145.1
183	High	Master Protein	Q99KI0	14	7	20	7	Aco2	Aconitate hydratase, mitochondrial OS=Mus musculus OX=10090 GN=Aco2 PE=1 SV=1	85.4
184	High	Master Protein	P61924	63	8	55	8	Copz1	Coatomer subunit zeta-1 OS=Mus musculus OX=10090 GN=Copz1 PE=1 SV=1	20.2
185	High	Master Protein	Q9DBZ5	63	11	74	11	Eif3k	Eukaryotic translation initiation factor 3 subunit K OS=Mus musculus OX=10090 GN=Eif3k PE=1 SV=1	25.1
186	High	Master Protein	Q8K1M6	52	28	127	28	Dnm1l	Dynamin-1-like protein OS=Mus musculus OX=10090 GN=Dnm1l PE=1 SV=3	81.8
187	High	Master Protein	Q3UIR3	45	26	91	26	Dtx3l	E3 ubiquitin-protein ligase DTX3L OS=Mus musculus OX=10090 GN=Dtx3l PE=1 SV=1	83
188	High	Master Protein	Q8BP47	16	6	28	6	Nars1	Asparagine--tRNA ligase, cytoplasmic OS=Mus musculus OX=10090 GN=Nars1 PE=1 SV=2	64.2
189	High	Master Protein	Q9D826	55	14	51	14	Pipox	Peroxisomal sarcosine oxidase OS=Mus musculus OX=10090 GN=Pipox PE=1 SV=1	43.8
190	High	Master Protein	Q8JZS0	16	3	10	3	Lin7a	Protein lin-7 homolog A OS=Mus musculus OX=10090 GN=Lin7a PE=1 SV=2	26
191	High	Master Protein	P60335	72	15	87	11	Pcbp1	Poly(rC)-binding protein 1 OS=Mus musculus OX=10090 GN=Pcbp1 PE=1 SV=1	37.5
192	High	Master Protein	Q9DCU6	48	9	30	9	Mrpl4	Large ribosomal subunit protein uL4m OS=Mus musculus OX=10090 GN=Mrpl4 PE=1 SV=1	33.1
193	High	Master Protein	P62855	31	3	53	3	Rps26	Small ribosomal subunit protein eS26 OS=Mus musculus OX=10090 GN=Rps26 PE=1 SV=3	13
194	High	Master Protein	Q8CIE6	73	79	646	79	Copa	Coatomer subunit alpha OS=Mus musculus OX=10090 GN=Copa PE=1 SV=2	138.3
195	High	Master Protein	Q64331	53	54	217	54	Myo6	Unconventional myosin-VI OS=Mus musculus OX=10090 GN=Myo6 PE=1 SV=2	145.7
196	High	Master Protein	Q9WV68	63	15	148	15	Decr2	Peroxisomal 2,4-dienoyl-CoA reductase [(3E)-enoyl-CoA-producing] OS=Mus musculus OX=10090 GN=Decr2 PE=1 SV=1	31.3
197	High	Master Protein	P62900	46	8	66	8	Rpl31	Large ribosomal subunit protein eL31 OS=Mus musculus OX=10090 GN=Rpl31 PE=1 SV=1	14.5
198	High	Master Protein	Q14C51	39	21	70	21	Ptcd3	Small ribosomal subunit protein mS39 OS=Mus musculus OX=10090 GN=Ptcd3 PE=1 SV=2	77.7
199	High	Master Protein	P26231	42	24	79	24	Ctnna1	Catenin alpha-1 OS=Mus musculus OX=10090 GN=Ctnna1 PE=1 SV=1	100
200	High	Master Protein	Q63918	29	8	29	8	Cavin2	Caveolae-associated protein 2 OS=Mus musculus OX=10090 GN=Cavin2 PE=1 SV=3	46.7
201	High	Master Protein	P11352	56	7	34	7	Gpx1	Glutathione peroxidase 1 OS=Mus musculus OX=10090 GN=Gpx1 PE=1 SV=2	22.3
202	High	Master Protein	Q8VBT2	75	13	102	13	Sds	L-serine dehydratase/L-threonine deaminase OS=Mus musculus OX=10090 GN=Sds PE=1 SV=3	34.6
203	High	Master Protein	P50136	67	31	534	31	Bckdha	2-oxoisovalerate dehydrogenase subunit alpha, mitochondrial OS=Mus musculus OX=10090 GN=Bckdha PE=1 SV=1	50.3
204	High	Master Protein	O70152	23	5	17	5	Dpm1	Dolichol-phosphate mannosyltransferase subunit 1 OS=Mus musculus OX=10090 GN=Dpm1 PE=1 SV=1	29.2
205	High	Master Protein	O35490	73	20	327	17	Bhmt	Betaine--homocysteine S-methyltransferase 1 OS=Mus musculus OX=10090 GN=Bhmt PE=1 SV=1	45
206	High	Master Protein	Q80XN0	58	16	175	16	Bdh1	D-beta-hydroxybutyrate dehydrogenase, mitochondrial OS=Mus musculus OX=10090 GN=Bdh1 PE=1 SV=2	38.3
207	High	Master Protein	Q61792	37	11	57	11	Lasp1	LIM and SH3 domain protein 1 OS=Mus musculus OX=10090 GN=Lasp1 PE=1 SV=1	30
208	High	Master Protein	Q8VCM7	65	27	415	27	Fgg	Fibrinogen gamma chain OS=Mus musculus OX=10090 GN=Fgg PE=1 SV=1	49.4
209	High	Master Protein	Q5SYD0	38	30	115	29	Myo1d	Unconventional myosin-Id OS=Mus musculus OX=10090 GN=Myo1d PE=1 SV=1	116
210	High	Master Protein	E9PV24	43	26	238	26	Fga	Fibrinogen alpha chain OS=Mus musculus OX=10090 GN=Fga PE=1 SV=1	87.4
211	High	Master Protein	Q6ZWV3	49	13	149	13	Rpl10	Large ribosomal subunit protein uL16 OS=Mus musculus OX=10090 GN=Rpl10 PE=1 SV=3	24.6
212	High	Master Protein	P58281	50	37	211	37	Opa1	Dynamin-like GTPase OPA1, mitochondrial OS=Mus musculus OX=10090 GN=Opa1 PE=1 SV=1	111.3
213	High	Master Protein	Q9Z1D1	43	16	65	16	Eif3g	Eukaryotic translation initiation factor 3 subunit G OS=Mus musculus OX=10090 GN=Eif3g PE=1 SV=2	35.6
214	High	Master Protein	Q99PL5	41	63	341	63	Rrbp1	Ribosome-binding protein 1 OS=Mus musculus OX=10090 GN=Rrbp1 PE=1 SV=2	172.8
215	High	Master Protein	P63323	57	8	90	8	Rps12	Small ribosomal subunit protein eS12 OS=Mus musculus OX=10090 GN=Rps12 PE=1 SV=3	14.5
216	High	Master Protein	Q9CPR4	51	11	175	11	Rpl17	Large ribosomal subunit protein uL22 OS=Mus musculus OX=10090 GN=Rpl17 PE=1 SV=4	21.4
217	High	Master Protein	P47955	68	4	19	4	Rplp1	Large ribosomal subunit protein P1 OS=Mus musculus OX=10090 GN=Rplp1 PE=1 SV=1	11.5
218	High	Master Protein	Q9WU78	56	34	123	34	Pdcd6ip	Programmed cell death 6-interacting protein OS=Mus musculus OX=10090 GN=Pdcd6ip PE=1 SV=3	96
219	High	Master Protein	Q9DBF1	51	15	62	15	Aldh7a1	Alpha-aminoadipic semialdehyde dehydrogenase OS=Mus musculus OX=10090 GN=Aldh7a1 PE=1 SV=4	58.8
220	High	Master Protein	Q922Q8	45	10	60	10	Lrrc59	Leucine-rich repeat-containing protein 59 OS=Mus musculus OX=10090 GN=Lrrc59 PE=1 SV=1	34.9
221	High	Master Protein	P17717	21	9	48	8	Ugt2b17	UDP-glucuronosyltransferase 2B17 OS=Mus musculus OX=10090 GN=Ugt2b17 PE=1 SV=1	60.8
222	High	Master Protein	Q60759	68	18	215	18	Gcdh	Glutaryl-CoA dehydrogenase, mitochondrial OS=Mus musculus OX=10090 GN=Gcdh PE=1 SV=2	48.6
223	High	Master Protein	Q91YQ5	57	26	135	26	Rpn1	Dolichyl-diphosphooligosaccharide--protein glycosyltransferase subunit 1 OS=Mus musculus OX=10090 GN=Rpn1 PE=1 SV=1	68.5
224	High	Master Protein	Q9JHU4	50	173	654	173	Dync1h1	Cytoplasmic dynein 1 heavy chain 1 OS=Mus musculus OX=10090 GN=Dync1h1 PE=1 SV=2	531.7
225	High	Master Protein	O08788	39	39	136	39	Dctn1	Dynactin subunit 1 OS=Mus musculus OX=10090 GN=Dctn1 PE=1 SV=3	141.6
226	High	Master Protein	O09167	28	4	54	4	Rpl21	Large ribosomal subunit protein eL21 OS=Mus musculus OX=10090 GN=Rpl21 PE=1 SV=4	18.6
227	High	Master Protein	Q8VCW8	59	32	178	32	Acsf2	Medium-chain acyl-CoA ligase ACSF2, mitochondrial OS=Mus musculus OX=10090 GN=Acsf2 PE=1 SV=1	67.9
228	High	Master Protein	P62849	41	6	103	6	Rps24	Small ribosomal subunit protein eS24 OS=Mus musculus OX=10090 GN=Rps24 PE=1 SV=1	15.4
229	High	Master Protein	O08553	52	18	72	17	Dpysl2	Dihydropyrimidinase-related protein 2 OS=Mus musculus OX=10090 GN=Dpysl2 PE=1 SV=2	62.2
230	High	Master Protein	Q60902	31	20	70	20	Eps15l1	Epidermal growth factor receptor substrate 15-like 1 OS=Mus musculus OX=10090 GN=Eps15l1 PE=1 SV=3	99.2
231	High	Master Protein	P61979	52	23	300	23	Hnrnpk	Heterogeneous nuclear ribonucleoprotein K OS=Mus musculus OX=10090 GN=Hnrnpk PE=1 SV=1	50.9
232	High	Master Protein	Q5XJY5	57	31	238	31	Arcn1	Coatomer subunit delta OS=Mus musculus OX=10090 GN=Arcn1 PE=1 SV=2	57.2
233	High	Master Protein	P17426	62	42	236	32	Ap2a1	AP-2 complex subunit alpha-1 OS=Mus musculus OX=10090 GN=Ap2a1 PE=1 SV=1	107.6
234	High	Master Protein	P11725	20	6	9	6	Otc	Ornithine transcarbamylase, mitochondrial OS=Mus musculus OX=10090 GN=Otc PE=1 SV=1	39.7
235	High	Master Protein	Q3UPH7	3	4	9	4	Arhgef40	Rho guanine nucleotide exchange factor 40 OS=Mus musculus OX=10090 GN=Arhgef40 PE=1 SV=1	165
236	High	Master Protein	P62267	50	7	89	7	Rps23	Small ribosomal subunit protein uS12 OS=Mus musculus OX=10090 GN=Rps23 PE=1 SV=3	15.8
237	High	Master Protein	Q8BSE0	42	13	52	13	Rmdn2	Regulator of microtubule dynamics protein 2 OS=Mus musculus OX=10090 GN=Rmdn2 PE=1 SV=1	47
238	High	Master Protein	Q3ULD5	72	27	168	27	Mccc2	Methylcrotonoyl-CoA carboxylase beta chain, mitochondrial OS=Mus musculus OX=10090 GN=Mccc2 PE=1 SV=1	61.3
239	High	Master Protein	P62264	68	10	139	10	Rps14	Small ribosomal subunit protein uS11 OS=Mus musculus OX=10090 GN=Rps14 PE=1 SV=3	16.3
240	High	Master Protein	P51410	61	11	124	11	Rpl9	Large ribosomal subunit protein uL6 OS=Mus musculus OX=10090 GN=Rpl9 PE=1 SV=2	21.9
241	High	Master Protein	P14206	58	13	310	13	Rpsa	Small ribosomal subunit protein uS2 OS=Mus musculus OX=10090 GN=Rpsa PE=1 SV=4	32.8
242	High	Master Protein	O35286	58	33	165	32	Dhx15	ATP-dependent RNA helicase DHX15 OS=Mus musculus OX=10090 GN=Dhx15 PE=1 SV=2	90.9
243	High	Master Protein	Q922R8	38	13	58	13	Pdia6	Protein disulfide-isomerase A6 OS=Mus musculus OX=10090 GN=Pdia6 PE=1 SV=3	48.1
244	High	Master Protein	Q8VHQ9	63	25	110	25	Acot11	Acyl-coenzyme A thioesterase 11 OS=Mus musculus OX=10090 GN=Acot11 PE=1 SV=1	67.3
245	High	Master Protein	Q922B2	49	22	75	22	Dars1	Aspartate--tRNA ligase, cytoplasmic OS=Mus musculus OX=10090 GN=Dars1 PE=1 SV=2	57.1
246	High	Master Protein	P61358	45	6	58	6	Rpl27	Large ribosomal subunit protein eL27 OS=Mus musculus OX=10090 GN=Rpl27 PE=1 SV=2	15.8
247	High	Master Protein	P14576	58	28	162	28	Srp54	Signal recognition particle subunit SRP54 OS=Mus musculus OX=10090 GN=Srp54 PE=1 SV=2	55.7
248	High	Master Protein	P29341	39	22	192	22	Pabpc1	Polyadenylate-binding protein 1 OS=Mus musculus OX=10090 GN=Pabpc1 PE=1 SV=2	70.6
249	High	Master Protein	P67984	41	5	42	5	Rpl22	Large ribosomal subunit protein eL22 OS=Mus musculus OX=10090 GN=Rpl22 PE=1 SV=2	14.8
250	High	Master Protein	O35643	67	50	240	26	Ap1b1	AP-1 complex subunit beta-1 OS=Mus musculus OX=10090 GN=Ap1b1 PE=1 SV=2	103.9
251	High	Master Protein	Q60598	37	19	61	19	Cttn	Src substrate cortactin OS=Mus musculus OX=10090 GN=Cttn PE=1 SV=2	61.2
252	High	Master Protein	P47753	52	9	42	7	Capza1	F-actin-capping protein subunit alpha-1 OS=Mus musculus OX=10090 GN=Capza1 PE=1 SV=4	32.9
253	High	Master Protein	Q8K0E8	70	32	331	32	Fgb	Fibrinogen beta chain OS=Mus musculus OX=10090 GN=Fgb PE=1 SV=1	54.7
254	High	Master Protein	P52792	36	15	67	15	Gck	Hexokinase-4 OS=Mus musculus OX=10090 GN=Gck PE=1 SV=1	52.1
255	High	Master Protein	Q9EP89	59	24	221	24	Lactb	Serine beta-lactamase-like protein LACTB, mitochondrial OS=Mus musculus OX=10090 GN=Lactb PE=1 SV=1	60.7
256	High	Master Protein	Q99JX4	49	15	180	15	Eif3m	Eukaryotic translation initiation factor 3 subunit M OS=Mus musculus OX=10090 GN=Eif3m PE=1 SV=1	42.5
257	High	Master Protein	P20152	67	32	155	28	Vim	Vimentin OS=Mus musculus OX=10090 GN=Vim PE=1 SV=3	53.7
258	High	Master Protein	Q8JZQ9	58	43	304	43	Eif3b	Eukaryotic translation initiation factor 3 subunit B OS=Mus musculus OX=10090 GN=Eif3b PE=1 SV=1	91.3
259	High	Master Protein	Q3UHD6	38	14	37	14	Snx27	Sorting nexin-27 OS=Mus musculus OX=10090 GN=Snx27 PE=1 SV=2	61
260	High	Master Protein	Q9CY27	18	6	35	6	Tecr	Very-long-chain enoyl-CoA reductase OS=Mus musculus OX=10090 GN=Tecr PE=1 SV=1	36.1
261	High	Master Protein	Q80WQ2	33	18	73	18	Vac14	Protein VAC14 homolog OS=Mus musculus OX=10090 GN=Vac14 PE=1 SV=1	88
262	High	Master Protein	Q9R112	62	27	218	27	Sqor	Sulfide:quinone oxidoreductase, mitochondrial OS=Mus musculus OX=10090 GN=Sqor PE=1 SV=3	50.3
263	High	Master Protein	P23116	43	60	489	60	Eif3a	Eukaryotic translation initiation factor 3 subunit A OS=Mus musculus OX=10090 GN=Eif3a PE=1 SV=5	161.8
264	High	Master Protein	Q6ZWU9	42	6	62	3	Rps27	Small ribosomal subunit protein eS27 OS=Mus musculus OX=10090 GN=Rps27 PE=1 SV=3	9.5
265	High	Master Protein	P62270	49	10	185	10	Rps18	Small ribosomal subunit protein uS13 OS=Mus musculus OX=10090 GN=Rps18 PE=1 SV=3	17.7
266	High	Master Protein	P61620	37	12	79	12	Sec61a1	Protein transport protein Sec61 subunit alpha isoform 1 OS=Mus musculus OX=10090 GN=Sec61a1 PE=1 SV=2	52.2
267	High	Master Protein	P48776	61	21	97	21	Tdo2	Tryptophan 2,3-dioxygenase OS=Mus musculus OX=10090 GN=Tdo2 PE=1 SV=2	47.7
268	High	Master Protein	Q91W86	31	19	55	19	Vps11	Vacuolar protein sorting-associated protein 11 homolog OS=Mus musculus OX=10090 GN=Vps11 PE=1 SV=3	107.7
269	High	Master Protein	Q99L88	57	21	78	21	Sntb1	Beta-1-syntrophin OS=Mus musculus OX=10090 GN=Sntb1 PE=1 SV=4	58
270	High	Master Protein	P53026	54	15	191	15	Rpl10a	Large ribosomal subunit protein uL1 OS=Mus musculus OX=10090 GN=Rpl10a PE=1 SV=3	24.9
271	High	Master Protein	O89079	72	15	112	15	Cope	Coatomer subunit epsilon OS=Mus musculus OX=10090 GN=Cope PE=1 SV=3	34.5
272	High	Master Protein	P62281	58	12	151	12	Rps11	Small ribosomal subunit protein uS17 OS=Mus musculus OX=10090 GN=Rps11 PE=1 SV=3	18.4
273	High	Master Protein	Q9EQ20	50	16	73	16	Aldh6a1	Methylmalonate-semialdehyde/malonate-semialdehyde dehydrogenase [acylating], mitochondrial OS=Mus musculus OX=10090 GN=Aldh6a1 PE=1 SV=1	57.9
274	High	Master Protein	Q64435	33	13	64	6	Ugt1a6	UDP-glucuronosyltransferase 1-6 OS=Mus musculus OX=10090 GN=Ugt1a6 PE=1 SV=1	60.4
275	High	Master Protein	Q91VR5	62	43	189	43	Ddx1	ATP-dependent RNA helicase DDX1 OS=Mus musculus OX=10090 GN=Ddx1 PE=1 SV=1	82.4
276	High	Master Protein	P47740	30	10	34	10	Aldh3a2	Aldehyde dehydrogenase family 3 member A2 OS=Mus musculus OX=10090 GN=Aldh3a2 PE=1 SV=2	53.9
277	High	Master Protein	Q6P6M7	68	28	178	28	Sepsecs	O-phosphoseryl-tRNA(Sec) selenium transferase OS=Mus musculus OX=10090 GN=Sepsecs PE=1 SV=2	55.3
278	High	Master Protein	P32020	60	25	190	25	Scp2	Sterol carrier protein 2 OS=Mus musculus OX=10090 GN=Scp2 PE=1 SV=3	59.1
279	High	Master Protein	Q8BMA6	66	41	210	41	Srp68	Signal recognition particle subunit SRP68 OS=Mus musculus OX=10090 GN=Srp68 PE=1 SV=2	70.5
280	High	Master Protein	Q6P3A8	63	18	230	18	Bckdhb	2-oxoisovalerate dehydrogenase subunit beta, mitochondrial OS=Mus musculus OX=10090 GN=Bckdhb PE=1 SV=2	42.9
281	High	Master Protein	Q9CPQ1	30	4	11	4	Cox6c	Cytochrome c oxidase subunit 6C OS=Mus musculus OX=10090 GN=Cox6c PE=1 SV=3	8.5
282	High	Master Protein	P97461	56	10	75	10	Rps5	Small ribosomal subunit protein uS7 OS=Mus musculus OX=10090 GN=Rps5 PE=1 SV=4	22.9
283	High	Master Protein	Q9QZE5	78	51	356	48	Copg1	Coatomer subunit gamma-1 OS=Mus musculus OX=10090 GN=Copg1 PE=1 SV=1	97.5
284	High	Master Protein	Q07417	42	10	40	10	Acads	Short-chain specific acyl-CoA dehydrogenase, mitochondrial OS=Mus musculus OX=10090 GN=Acads PE=1 SV=2	44.9
285	High	Master Protein	Q9Z0X1	55	24	127	24	Aifm1	Apoptosis-inducing factor 1, mitochondrial OS=Mus musculus OX=10090 GN=Aifm1 PE=1 SV=1	66.7
286	High	Master Protein	Q9D975	41	4	13	4	Srxn1	Sulfiredoxin-1 OS=Mus musculus OX=10090 GN=Srxn1 PE=2 SV=1	14.1
287	High	Master Protein	E9QAM5	21	42	128	42	Helz2	3'-5' exoribonuclease HELZ2 OS=Mus musculus OX=10090 GN=Helz2 PE=1 SV=1	331.4
288	High	Master Protein	P19783	36	5	22	5	Cox4i1	Cytochrome c oxidase subunit 4 isoform 1, mitochondrial OS=Mus musculus OX=10090 GN=Cox4i1 PE=1 SV=2	19.5
289	High	Master Protein	O88428	80	44	340	42	Papss2	Bifunctional 3'-phosphoadenosine 5'-phosphosulfate synthase 2 OS=Mus musculus OX=10090 GN=Papss2 PE=1 SV=2	70.3
290	High	Master Protein	Q9CQR2	59	5	41	5	Rps21	Small ribosomal subunit protein eS21 OS=Mus musculus OX=10090 GN=Rps21 PE=1 SV=1	9.1
291	High	Master Protein	Q8K370	9	7	23	7	Acad10	Acyl-CoA dehydrogenase family member 10 OS=Mus musculus OX=10090 GN=Acad10 PE=1 SV=1	118.9
292	High	Master Protein	Q99LF4	57	24	123	24	Rtcb	RNA-splicing ligase RtcB homolog OS=Mus musculus OX=10090 GN=Rtcb PE=1 SV=1	55.2
293	High	Master Protein	P46467	11	3	9	3	Vps4b	Vacuolar protein sorting-associated protein 4B OS=Mus musculus OX=10090 GN=Vps4b PE=1 SV=2	49.4
294	High	Master Protein	Q9EQG9	33	13	40	13	Cert1	Ceramide transfer protein OS=Mus musculus OX=10090 GN=Cert1 PE=1 SV=1	71.1
295	High	Master Protein	P62751	51	11	124	11	Rpl23a	Large ribosomal subunit protein uL23 OS=Mus musculus OX=10090 GN=Rpl23a PE=1 SV=1	17.7
296	High	Master Protein	Q91ZE0	31	10	41	10	Tmlhe	Trimethyllysine dioxygenase, mitochondrial OS=Mus musculus OX=10090 GN=Tmlhe PE=1 SV=2	49.6
297	High	Master Protein	P62141	34	9	39	3	Ppp1cb	Serine/threonine-protein phosphatase PP1-beta catalytic subunit OS=Mus musculus OX=10090 GN=Ppp1cb PE=1 SV=3	37.2
298	High	Master Protein	P35123	30	23	84	21	Usp4	Ubiquitin carboxyl-terminal hydrolase 4 OS=Mus musculus OX=10090 GN=Usp4 PE=1 SV=3	108.3
299	High	Master Protein	P62245	72	10	214	10	Rps15a	Small ribosomal subunit protein uS8 OS=Mus musculus OX=10090 GN=Rps15a PE=1 SV=2	14.8
300	High	Master Protein	O08601	11	6	16	6	Mttp	Microsomal triglyceride transfer protein large subunit OS=Mus musculus OX=10090 GN=Mttp PE=1 SV=2	99
301	High	Master Protein	P47757	40	10	45	10	Capzb	F-actin-capping protein subunit beta OS=Mus musculus OX=10090 GN=Capzb PE=1 SV=3	31.3
302	High	Master Protein	P62908	81	21	446	21	Rps3	Small ribosomal subunit protein uS3 OS=Mus musculus OX=10090 GN=Rps3 PE=1 SV=1	26.7
303	High	Master Protein	Q9Z2I9	39	15	84	15	Sucla2	Succinate--CoA ligase [ADP-forming] subunit beta, mitochondrial OS=Mus musculus OX=10090 GN=Sucla2 PE=1 SV=2	50.1
304	High	Master Protein	P62852	24	4	79	4	Rps25	Small ribosomal subunit protein eS25 OS=Mus musculus OX=10090 GN=Rps25 PE=1 SV=1	13.7
305	High	Master Protein	Q570Y9	59	17	52	17	Deptor	DEP domain-containing mTOR-interacting protein OS=Mus musculus OX=10090 GN=Deptor PE=1 SV=2	46.1
306	High	Master Protein	P45952	50	17	113	17	Acadm	Medium-chain specific acyl-CoA dehydrogenase, mitochondrial OS=Mus musculus OX=10090 GN=Acadm PE=1 SV=1	46.5
307	High	Master Protein	P68033	64	20	417	7	Actc1	Actin, alpha cardiac muscle 1 OS=Mus musculus OX=10090 GN=Actc1 PE=1 SV=1	42
308	High	Master Protein	P68254	46	9	28	6	Ywhaq	14-3-3 protein theta OS=Mus musculus OX=10090 GN=Ywhaq PE=1 SV=1	27.8
309	High	Master Protein	P62830	55	8	178	8	Rpl23	Large ribosomal subunit protein uL14 OS=Mus musculus OX=10090 GN=Rpl23 PE=1 SV=1	14.9
310	High	Master Protein	Q9QYJ0	49	15	73	15	Dnaja2	DnaJ homolog subfamily A member 2 OS=Mus musculus OX=10090 GN=Dnaja2 PE=1 SV=1	45.7
311	High	Master Protein	Q9Z0R4	13	15	56	15	Itsn1	Intersectin-1 OS=Mus musculus OX=10090 GN=Itsn1 PE=1 SV=2	194.2
312	High	Master Protein	Q9JLQ2	31	14	47	11	Git2	ARF GTPase-activating protein GIT2 OS=Mus musculus OX=10090 GN=Git2 PE=1 SV=2	78.7
313	High	Master Protein	Q9QUJ7	56	29	128	28	Acsl4	Long-chain-fatty-acid--CoA ligase 4 OS=Mus musculus OX=10090 GN=Acsl4 PE=1 SV=2	79
314	High	Master Protein	P17427	62	44	312	34	Ap2a2	AP-2 complex subunit alpha-2 OS=Mus musculus OX=10090 GN=Ap2a2 PE=1 SV=2	104
315	High	Master Protein	Q9CZU3	17	12	33	12	Mtrex	Exosome RNA helicase MTR4 OS=Mus musculus OX=10090 GN=Mtrex PE=1 SV=1	117.6
316	High	Master Protein	Q9ES74	34	8	28	7	Nek7	Serine/threonine-protein kinase Nek7 OS=Mus musculus OX=10090 GN=Nek7 PE=1 SV=1	34.5
317	High	Master Protein	Q9CQQ4	26	4	10	4	Gemin2	Gem-associated protein 2 OS=Mus musculus OX=10090 GN=Gemin2 PE=2 SV=1	30.4
318	High	Master Protein	P39054	50	35	165	35	Dnm2	Dynamin-2 OS=Mus musculus OX=10090 GN=Dnm2 PE=1 SV=2	98.1
319	High	Master Protein	O55029	78	48	397	48	Copb2	Coatomer subunit beta' OS=Mus musculus OX=10090 GN=Copb2 PE=1 SV=2	102.4
320	High	Master Protein	Q99K67	44	27	115	27	Aass	Alpha-aminoadipic semialdehyde synthase, mitochondrial OS=Mus musculus OX=10090 GN=Aass PE=1 SV=1	102.9
321	High	Master Protein	Q9JIF7	75	60	615	60	Copb1	Coatomer subunit beta OS=Mus musculus OX=10090 GN=Copb1 PE=1 SV=1	107
322	High	Master Protein	Q9JJI8	53	6	108	6	Rpl38	Large ribosomal subunit protein eL38 OS=Mus musculus OX=10090 GN=Rpl38 PE=1 SV=3	8.2
323	High	Master Protein	Q01405	79	38	259	34	Sec23a	Protein transport protein Sec23A OS=Mus musculus OX=10090 GN=Sec23a PE=1 SV=2	86.1
324	High	Master Protein	Q02248	40	18	66	15	Ctnnb1	Catenin beta-1 OS=Mus musculus OX=10090 GN=Ctnnb1 PE=1 SV=1	85.4
325	High	Master Protein	Q9JKF1	21	25	108	21	Iqgap1	Ras GTPase-activating-like protein IQGAP1 OS=Mus musculus OX=10090 GN=Iqgap1 PE=1 SV=2	188.6
326	High	Master Protein	P21981	66	38	306	38	Tgm2	Protein-glutamine gamma-glutamyltransferase 2 OS=Mus musculus OX=10090 GN=Tgm2 PE=1 SV=4	77
327	High	Master Protein	Q925I1	57	35	185	35	Atad3a	ATPase family AAA domain-containing protein 3A OS=Mus musculus OX=10090 GN=Atad3a PE=1 SV=1	66.7
328	High	Master Protein	Q3UJU9	39	14	78	14	Rmdn3	Regulator of microtubule dynamics protein 3 OS=Mus musculus OX=10090 GN=Rmdn3 PE=1 SV=2	52
329	High	Master Protein	P60229	80	34	257	34	Eif3e	Eukaryotic translation initiation factor 3 subunit E OS=Mus musculus OX=10090 GN=Eif3e PE=1 SV=1	52.2
330	High	Master Protein	P62301	46	9	110	9	Rps13	Small ribosomal subunit protein uS15 OS=Mus musculus OX=10090 GN=Rps13 PE=1 SV=2	17.2
331	High	Master Protein	P46737	34	9	39	9	Brcc3	Lys-63-specific deubiquitinase BRCC36 OS=Mus musculus OX=10090 GN=Brcc3 PE=1 SV=1	33.3
332	High	Master Protein	Q921I1	22	13	44	13	Tf	Serotransferrin OS=Mus musculus OX=10090 GN=Tf PE=1 SV=1	76.7
333	High	Master Protein	O54909	23	6	18	2	Rdh16	Retinol dehydrogenase 16 OS=Mus musculus OX=10090 GN=Rdh16 PE=1 SV=1	35.7
334	High	Master Protein	Q791V5	32	7	22	7	Mtch2	Mitochondrial carrier homolog 2 OS=Mus musculus OX=10090 GN=Mtch2 PE=1 SV=1	33.5
335	High	Master Protein	Q9Z1Q9	52	47	278	47	Vars1	Valine--tRNA ligase OS=Mus musculus OX=10090 GN=Vars1 PE=1 SV=1	140.1
336	High	Master Protein	Q60931	50	10	68	9	Vdac3	Voltage-dependent anion-selective channel protein 3 OS=Mus musculus OX=10090 GN=Vdac3 PE=1 SV=1	30.7
337	High	Master Protein	P68040	91	21	402	21	Rack1	Small ribosomal subunit protein RACK1 OS=Mus musculus OX=10090 GN=Rack1 PE=1 SV=3	35.1
338	High	Master Protein	Q9EST5	15	3	12	3	Anp32b	Acidic leucine-rich nuclear phosphoprotein 32 family member B OS=Mus musculus OX=10090 GN=Anp32b PE=1 SV=1	31.1
339	High	Master Protein	P35979	59	7	161	7	Rpl12	Large ribosomal subunit protein uL11 OS=Mus musculus OX=10090 GN=Rpl12 PE=1 SV=2	17.8
340	High	Master Protein	Q62167	56	34	239	9	Ddx3x	ATP-dependent RNA helicase DDX3X OS=Mus musculus OX=10090 GN=Ddx3x PE=1 SV=3	73.1
341	High	Master Protein	Q8BGD9	33	15	57	15	Eif4b	Eukaryotic translation initiation factor 4B OS=Mus musculus OX=10090 GN=Eif4b PE=1 SV=1	68.8
342	High	Master Protein	P16331	30	9	30	9	Pah	Phenylalanine-4-hydroxylase OS=Mus musculus OX=10090 GN=Pah PE=1 SV=4	51.9
343	High	Master Protein	Q9CZW4	43	21	63	20	Acsl3	Fatty acid CoA ligase Acsl3 OS=Mus musculus OX=10090 GN=Acsl3 PE=1 SV=2	80.4
344	High	Master Protein	P53395	61	26	378	26	Dbt	Lipoamide acyltransferase component of branched-chain alpha-keto acid dehydrogenase complex, mitochondrial OS=Mus musculus OX=10090 GN=Dbt PE=1 SV=2	53.2
345	High	Master Protein	P50544	59	28	89	28	Acadvl	Very long-chain specific acyl-CoA dehydrogenase, mitochondrial OS=Mus musculus OX=10090 GN=Acadvl PE=1 SV=3	70.8
346	High	Master Protein	Q8BWQ1	34	11	24	11	Ugt2a3	UDP-glucuronosyltransferase 2A3 OS=Mus musculus OX=10090 GN=Ugt2a3 PE=1 SV=1	61.1
347	High	Master Protein	Q9Z1T1	32	34	162	34	Ap3b1	AP-3 complex subunit beta-1 OS=Mus musculus OX=10090 GN=Ap3b1 PE=1 SV=2	122.7
348	High	Master Protein	Q9JHJ0	48	12	61	12	Tmod3	Tropomodulin-3 OS=Mus musculus OX=10090 GN=Tmod3 PE=1 SV=1	39.5
349	High	Master Protein	Q9DBM2	77	44	448	44	Ehhadh	Peroxisomal bifunctional enzyme OS=Mus musculus OX=10090 GN=Ehhadh PE=1 SV=4	78.3
350	High	Master Protein	Q9JKC8	50	13	49	13	Ap3m1	AP-3 complex subunit mu-1 OS=Mus musculus OX=10090 GN=Ap3m1 PE=1 SV=1	46.9
351	High	Master Protein	O70251	45	7	37	7	Eef1b	Elongation factor 1-beta OS=Mus musculus OX=10090 GN=Eef1b PE=1 SV=5	24.7
352	High	Master Protein	P60843	69	22	128	13	Eif4a1	Eukaryotic initiation factor 4A-I OS=Mus musculus OX=10090 GN=Eif4a1 PE=1 SV=1	46.1
353	High	Master Protein	Q80X90	30	50	116	44	Flnb	Filamin-B OS=Mus musculus OX=10090 GN=Flnb PE=1 SV=3	277.7
354	High	Master Protein	Q61879	37	65	716	37	Myh10	Myosin-10 OS=Mus musculus OX=10090 GN=Myh10 PE=1 SV=2	228.9
355	High	Master Protein	Q9QZD9	86	21	238	21	Eif3i	Eukaryotic translation initiation factor 3 subunit I OS=Mus musculus OX=10090 GN=Eif3i PE=1 SV=1	36.4
356	High	Master Protein	P36916	28	13	59	13	Gnl1	Guanine nucleotide-binding protein-like 1 OS=Mus musculus OX=10090 GN=Gnl1 PE=1 SV=4	68.7
357	High	Master Protein	P60867	29	5	66	5	Rps20	Small ribosomal subunit protein uS10 OS=Mus musculus OX=10090 GN=Rps20 PE=1 SV=1	13.4
358	High	Master Protein	P63037	74	21	99	21	Dnaja1	DnaJ homolog subfamily A member 1 OS=Mus musculus OX=10090 GN=Dnaja1 PE=1 SV=1	44.8
359	High	Master Protein	P16546	54	109	391	108	Sptan1	Spectrin alpha chain, non-erythrocytic 1 OS=Mus musculus OX=10090 GN=Sptan1 PE=1 SV=4	284.4
360	High	Master Protein	Q9DBL7	42	13	71	13	Coasy	Bifunctional coenzyme A synthase OS=Mus musculus OX=10090 GN=Coasy PE=1 SV=2	62
361	High	Master Protein	P13020	45	26	132	26	Gsn	Gelsolin OS=Mus musculus OX=10090 GN=Gsn PE=1 SV=3	85.9
362	High	Master Protein	Q9WTI7	57	50	264	49	Myo1c	Unconventional myosin-Ic OS=Mus musculus OX=10090 GN=Myo1c PE=1 SV=2	121.9
363	High	Master Protein	Q9D1G2	34	6	27	6	Pmvk	Phosphomevalonate kinase OS=Mus musculus OX=10090 GN=Pmvk PE=1 SV=3	21.9
364	High	Master Protein	Q60737	49	16	79	15	Csnk2a1	Casein kinase II subunit alpha OS=Mus musculus OX=10090 GN=Csnk2a1 PE=1 SV=2	45.1
365	High	Master Protein	O55125	51	12	64	12	Nipsnap1	Protein NipSnap homolog 1 OS=Mus musculus OX=10090 GN=Nipsnap1 PE=1 SV=1	33.3
366	High	Master Protein	Q9D0R2	34	20	67	17	Tars1	Threonine--tRNA ligase 1, cytoplasmic OS=Mus musculus OX=10090 GN=Tars1 PE=1 SV=2	83.3
367	High	Master Protein	P10126	69	29	1237	29	Eef1a1	Elongation factor 1-alpha 1 OS=Mus musculus OX=10090 GN=Eef1a1 PE=1 SV=3	50.1
368	High	Master Protein	Q8CHQ9	43	6	26	5	Nat8f2	N-acetyltransferase family 8 member 2 OS=Mus musculus OX=10090 GN=Nat8f2 PE=1 SV=1	26.4
369	High	Master Protein	A6X935	20	11	28	11	Itih4	Inter alpha-trypsin inhibitor, heavy chain 4 OS=Mus musculus OX=10090 GN=Itih4 PE=1 SV=2	104.6
370	High	Master Protein	P84091	60	24	132	24	Ap2m1	AP-2 complex subunit mu OS=Mus musculus OX=10090 GN=Ap2m1 PE=1 SV=1	49.6
371	High	Master Protein	P21107	24	8	22	2	Tpm3	Tropomyosin alpha-3 chain OS=Mus musculus OX=10090 GN=Tpm3 PE=1 SV=3	33
372	High	Master Protein	Q80SW1	61	20	87	12	Ahcyl1	S-adenosylhomocysteine hydrolase-like protein 1 OS=Mus musculus OX=10090 GN=Ahcyl1 PE=1 SV=1	58.9
373	High	Master Protein	Q9WVL0	73	10	49	10	Gstz1	Maleylacetoacetate isomerase OS=Mus musculus OX=10090 GN=Gstz1 PE=1 SV=1	24.3
374	High	Master Protein	Q8QZY1	66	31	250	31	Eif3l	Eukaryotic translation initiation factor 3 subunit L OS=Mus musculus OX=10090 GN=Eif3l PE=1 SV=1	66.6
375	High	Master Protein	Q4LDG0	48	20	127	20	Slc27a5	Long-chain fatty acid transport protein 5 OS=Mus musculus OX=10090 GN=Slc27a5 PE=1 SV=2	76.2
376	High	Master Protein	Q05421	20	7	24	7	Cyp2e1	Cytochrome P450 2E1 OS=Mus musculus OX=10090 GN=Cyp2e1 PE=1 SV=1	56.8
377	High	Master Protein	P62320	48	4	20	4	Snrpd3	Small nuclear ribonucleoprotein Sm D3 OS=Mus musculus OX=10090 GN=Snrpd3 PE=1 SV=1	13.9
378	High	Master Protein	Q9D2R0	9	6	20	6	Aacs	Acetoacetyl-CoA synthetase OS=Mus musculus OX=10090 GN=Aacs PE=1 SV=1	75.2
379	High	Master Protein	Q9CQ62	52	13	96	13	Decr1	2,4-dienoyl-CoA reductase [(3E)-enoyl-CoA-producing], mitochondrial OS=Mus musculus OX=10090 GN=Decr1 PE=1 SV=1	36.2
380	High	Master Protein	O70194	63	25	244	25	Eif3d	Eukaryotic translation initiation factor 3 subunit D OS=Mus musculus OX=10090 GN=Eif3d PE=1 SV=2	63.9
381	High	Master Protein	Q61425	30	5	12	5	Hadh	Hydroxyacyl-coenzyme A dehydrogenase, mitochondrial OS=Mus musculus OX=10090 GN=Hadh PE=1 SV=2	34.4
382	High	Master Protein	P62082	60	13	131	13	Rps7	Small ribosomal subunit protein eS7 OS=Mus musculus OX=10090 GN=Rps7 PE=1 SV=1	22.1
383	High	Master Protein	Q9CR86	16	2	8	2	Carhsp1	Calcium-regulated heat stable protein 1 OS=Mus musculus OX=10090 GN=Carhsp1 PE=1 SV=1	16.1
384	High	Master Protein	Q8BMJ2	11	11	27	11	Lars1	Leucine--tRNA ligase, cytoplasmic OS=Mus musculus OX=10090 GN=Lars1 PE=1 SV=2	134.1
385	High	Master Protein	P62743	30	4	36	4	Ap2s1	AP-2 complex subunit sigma OS=Mus musculus OX=10090 GN=Ap2s1 PE=1 SV=1	17
386	High	Master Protein	E9PZJ8	28	44	124	44	Ascc3	Activating signal cointegrator 1 complex subunit 3 OS=Mus musculus OX=10090 GN=Ascc3 PE=1 SV=1	250.4
387	High	Master Protein	P24270	67	29	145	29	Cat	Catalase OS=Mus musculus OX=10090 GN=Cat PE=1 SV=4	59.8
388	High	Master Protein	Q7TMM9	81	28	729	2	Tubb2a	Tubulin beta-2A chain OS=Mus musculus OX=10090 GN=Tubb2a PE=1 SV=1	49.9
389	High	Master Protein	P63242	67	11	51	11	Eif5a	Eukaryotic translation initiation factor 5A-1 OS=Mus musculus OX=10090 GN=Eif5a PE=1 SV=2	16.8
390	High	Master Protein	Q9EQH3	55	34	180	34	Vps35	Vacuolar protein sorting-associated protein 35 OS=Mus musculus OX=10090 GN=Vps35 PE=1 SV=1	91.7
391	High	Master Protein	Q9Z1J3	47	15	59	15	Nfs1	Cysteine desulfurase OS=Mus musculus OX=10090 GN=Nfs1 PE=1 SV=3	50.5
392	High	Master Protein	Q9JIG7	55	25	93	25	Ccdc22	Coiled-coil domain-containing protein 22 OS=Mus musculus OX=10090 GN=Ccdc22 PE=1 SV=1	70.8
393	High	Master Protein	Q7TQK5	38	21	53	21	Ccdc93	Coiled-coil domain-containing protein 93 OS=Mus musculus OX=10090 GN=Ccdc93 PE=1 SV=1	72.6
394	High	Master Protein	P63276	60	10	96	10	Rps17	Small ribosomal subunit protein eS17 OS=Mus musculus OX=10090 GN=Rps17 PE=1 SV=2	15.5
395	High	Master Protein	Q3THE2	80	11	139	5	Myl12b	Myosin regulatory light chain 12B OS=Mus musculus OX=10090 GN=Myl12b PE=1 SV=2	19.8
396	High	Master Protein	O08749	24	9	36	9	Dld	Dihydrolipoyl dehydrogenase, mitochondrial OS=Mus musculus OX=10090 GN=Dld PE=1 SV=2	54.2
397	High	Master Protein	Q9ERG0	47	26	119	26	Lima1	LIM domain and actin-binding protein 1 OS=Mus musculus OX=10090 GN=Lima1 PE=1 SV=3	84
398	High	Master Protein	Q60932	63	13	91	12	Vdac1	Non-selective voltage-gated ion channel VDAC1 OS=Mus musculus OX=10090 GN=Vdac1 PE=1 SV=3	32.3
399	High	Master Protein	Q8BTM8	58	98	398	93	Flna	Filamin-A OS=Mus musculus OX=10090 GN=Flna PE=1 SV=5	281
400	High	Master Protein	O55131	44	14	44	12	Septin7	Septin-7 OS=Mus musculus OX=10090 GN=Septin7 PE=1 SV=1	50.5
401	High	Master Protein	Q9JLN9	35	58	206	58	Mtor	Serine/threonine-protein kinase mTOR OS=Mus musculus OX=10090 GN=Mtor PE=1 SV=2	288.6
402	High	Master Protein	Q9CQH7	49	5	27	5	Btf3l4	Transcription factor BTF3 homolog 4 OS=Mus musculus OX=10090 GN=Btf3l4 PE=1 SV=1	17.3
403	High	Master Protein	P47856	37	17	56	17	Gfpt1	Glutamine--fructose-6-phosphate aminotransferase [isomerizing] 1 OS=Mus musculus OX=10090 GN=Gfpt1 PE=1 SV=3	78.5
404	High	Master Protein	Q9CXW4	65	11	140	11	Rpl11	Large ribosomal subunit protein uL5 OS=Mus musculus OX=10090 GN=Rpl11 PE=1 SV=4	20.2
405	High	Master Protein	P68372	72	27	665	1	Tubb4b	Tubulin beta-4B chain OS=Mus musculus OX=10090 GN=Tubb4b PE=1 SV=1	49.8
406	High	Master Protein	Q91W43	47	28	135	28	Gldc	Glycine dehydrogenase (decarboxylating), mitochondrial OS=Mus musculus OX=10090 GN=Gldc PE=1 SV=1	113.2
407	High	Master Protein	Q9DCH4	67	17	227	17	Eif3f	Eukaryotic translation initiation factor 3 subunit F OS=Mus musculus OX=10090 GN=Eif3f PE=1 SV=2	38
408	High	Master Protein	Q05D44	43	34	138	34	Eif5b	Eukaryotic translation initiation factor 5B OS=Mus musculus OX=10090 GN=Eif5b PE=1 SV=2	137.5
409	High	Master Protein	B9EJ86	29	19	69	19	Osbpl8	Oxysterol-binding protein-related protein 8 OS=Mus musculus OX=10090 GN=Osbpl8 PE=1 SV=1	101.2
410	High	Master Protein	Q8VCR2	72	19	91	16	Hsd17b13	17-beta-hydroxysteroid dehydrogenase 13 OS=Mus musculus OX=10090 GN=Hsd17b13 PE=1 SV=2	33.4
411	High	Master Protein	Q9D8N0	70	26	255	26	Eef1g	Elongation factor 1-gamma OS=Mus musculus OX=10090 GN=Eef1g PE=1 SV=3	50
412	High	Master Protein	Q9ESB3	28	13	34	13	Hrg	Histidine-rich glycoprotein OS=Mus musculus OX=10090 GN=Hrg PE=1 SV=2	59.1
413	High	Master Protein	O08573	53	16	128	16	Lgals9	Galectin-9 OS=Mus musculus OX=10090 GN=Lgals9 PE=1 SV=1	40
414	High	Master Protein	Q8K010	12	11	34	11	Oplah	5-oxoprolinase OS=Mus musculus OX=10090 GN=Oplah PE=1 SV=1	137.5
415	High	Master Protein	Q8JZU2	51	12	72	12	Slc25a1	Tricarboxylate transport protein, mitochondrial OS=Mus musculus OX=10090 GN=Slc25a1 PE=1 SV=1	33.9
416	High	Master Protein	Q62452	40	15	64	8	Ugt1a9	UDP-glucuronosyltransferase 1A9 OS=Mus musculus OX=10090 GN=Ugt1a9 PE=1 SV=3	60
417	High	Master Protein	Q61171	37	8	43	8	Prdx2	Peroxiredoxin-2 OS=Mus musculus OX=10090 GN=Prdx2 PE=1 SV=3	21.8
418	High	Master Protein	P0DP27	16	2	8	2	Calm2	Calmodulin-2 OS=Mus musculus OX=10090 GN=Calm2 PE=1 SV=1	16.8
419	High	Master Protein	Q9R0N0	20	6	15	6	Galk1	Galactokinase OS=Mus musculus OX=10090 GN=Galk1 PE=1 SV=2	42.3
420	High	Master Protein	Q8CHT0	58	21	107	21	Aldh4a1	Delta-1-pyrroline-5-carboxylate dehydrogenase, mitochondrial OS=Mus musculus OX=10090 GN=Aldh4a1 PE=1 SV=3	61.8
421	High	Master Protein	P35700	89	20	253	18	Prdx1	Peroxiredoxin-1 OS=Mus musculus OX=10090 GN=Prdx1 PE=1 SV=1	22.2
422	High	Master Protein	O55142	39	7	46	7	Rpl35a	Large ribosomal subunit protein eL33 OS=Mus musculus OX=10090 GN=Rpl35a PE=1 SV=2	12.5
423	High	Master Protein	P12382	43	21	110	17	Pfkl	ATP-dependent 6-phosphofructokinase, liver type OS=Mus musculus OX=10090 GN=Pfkl PE=1 SV=4	85.3
424	High	Master Protein	Q8BWT1	73	21	125	21	Acaa2	3-ketoacyl-CoA thiolase, mitochondrial OS=Mus musculus OX=10090 GN=Acaa2 PE=1 SV=3	41.8
425	High	Master Protein	P26039	36	59	216	53	Tln1	Talin-1 OS=Mus musculus OX=10090 GN=Tln1 PE=1 SV=2	269.7
426	High	Master Protein	Q9D7B6	56	16	49	16	Acad8	Isobutyryl-CoA dehydrogenase, mitochondrial OS=Mus musculus OX=10090 GN=Acad8 PE=1 SV=2	45
427	High	Master Protein	Q9QXS1	26	93	233	90	Plec	Plectin OS=Mus musculus OX=10090 GN=Plec PE=1 SV=3	533.9
428	High	Master Protein	Q62261	46	80	286	79	Sptbn1	Spectrin beta chain, non-erythrocytic 1 OS=Mus musculus OX=10090 GN=Sptbn1 PE=1 SV=2	274.1
429	High	Master Protein	Q8R1B4	50	40	367	40	Eif3c	Eukaryotic translation initiation factor 3 subunit C OS=Mus musculus OX=10090 GN=Eif3c PE=1 SV=1	105.5
430	High	Master Protein	P47754	65	12	83	10	Capza2	F-actin-capping protein subunit alpha-2 OS=Mus musculus OX=10090 GN=Capza2 PE=1 SV=3	32.9
431	High	Master Protein	P09405	38	28	139	28	Ncl	Nucleolin OS=Mus musculus OX=10090 GN=Ncl PE=1 SV=2	76.7
432	High	Master Protein	Q61176	86	23	842	23	Arg1	Arginase-1 OS=Mus musculus OX=10090 GN=Arg1 PE=1 SV=1	34.8
433	High	Master Protein	P61161	37	9	40	9	Actr2	Actin-related protein 2 OS=Mus musculus OX=10090 GN=Actr2 PE=1 SV=1	44.7
434	High	Master Protein	Q9CQR6	38	8	33	8	Ppp6c	Serine/threonine-protein phosphatase 6 catalytic subunit OS=Mus musculus OX=10090 GN=Ppp6c PE=1 SV=1	35.1
435	High	Master Protein	Q66GT5	26	4	15	4	Ptpmt1	Phosphatidylglycerophosphatase and protein-tyrosine phosphatase 1 OS=Mus musculus OX=10090 GN=Ptpmt1 PE=1 SV=1	21.9
436	High	Master Protein	Q9WUM5	46	11	94	11	Suclg1	Succinate--CoA ligase [ADP/GDP-forming] subunit alpha, mitochondrial OS=Mus musculus OX=10090 GN=Suclg1 PE=1 SV=4	36.1
437	High	Master Protein	Q8BYL4	32	11	36	11	Yars2	Tyrosine--tRNA ligase, mitochondrial OS=Mus musculus OX=10090 GN=Yars2 PE=1 SV=2	52.6
438	High	Master Protein	Q8R5F7	41	29	90	29	Ifih1	Interferon-induced helicase C domain-containing protein 1 OS=Mus musculus OX=10090 GN=Ifih1 PE=1 SV=1	115.9
439	High	Master Protein	Q9DBT9	41	21	70	21	Dmgdh	Dimethylglycine dehydrogenase, mitochondrial OS=Mus musculus OX=10090 GN=Dmgdh PE=1 SV=1	97.2
440	High	Master Protein	Q9DCR2	35	5	23	5	Ap3s1	AP-3 complex subunit sigma-1 OS=Mus musculus OX=10090 GN=Ap3s1 PE=1 SV=2	21.7
441	High	Master Protein	O70325	42	8	30	8	Gpx4	Phospholipid hydroperoxide glutathione peroxidase GPX4 OS=Mus musculus OX=10090 GN=Gpx4 PE=1 SV=4	22.2
442	High	Master Protein	Q8QZT1	22	6	22	6	Acat1	Acetyl-CoA acetyltransferase, mitochondrial OS=Mus musculus OX=10090 GN=Acat1 PE=1 SV=1	44.8
443	High	Master Protein	Q8BW10	8	3	4	3	Nob1	RNA-binding protein NOB1 OS=Mus musculus OX=10090 GN=Nob1 PE=1 SV=1	45.4
444	High	Master Protein	Q07076	37	17	87	17	Anxa7	Annexin A7 OS=Mus musculus OX=10090 GN=Anxa7 PE=1 SV=2	49.9
445	High	Master Protein	Q9CW42	27	6	24	5	Mtarc1	Mitochondrial amidoxime-reducing component 1 OS=Mus musculus OX=10090 GN=Mtarc1 PE=1 SV=2	38
446	High	Master Protein	Q9CZX8	63	14	135	14	Rps19	Small ribosomal subunit protein eS19 OS=Mus musculus OX=10090 GN=Rps19 PE=1 SV=3	16.1
447	High	Master Protein	P43883	38	11	35	11	Plin2	Perilipin-2 OS=Mus musculus OX=10090 GN=Plin2 PE=1 SV=2	46.6
448	High	Master Protein	O35685	14	3	9	3	Nudc	Nuclear migration protein nudC OS=Mus musculus OX=10090 GN=Nudc PE=1 SV=1	38.3
449	High	Master Protein	Q9QXD1	51	25	170	25	Acox2	Peroxisomal acyl-coenzyme A oxidase 2 OS=Mus musculus OX=10090 GN=Acox2 PE=1 SV=2	76.8
450	High	Master Protein	Q9D8U8	37	12	28	12	Snx5	Sorting nexin-5 OS=Mus musculus OX=10090 GN=Snx5 PE=1 SV=1	46.8
451	High	Master Protein	P26443	67	25	125	25	Glud1	Glutamate dehydrogenase 1, mitochondrial OS=Mus musculus OX=10090 GN=Glud1 PE=1 SV=1	61.3
452	High	Master Protein	Q6URW6	62	113	678	101	Myh14	Myosin-14 OS=Mus musculus OX=10090 GN=Myh14 PE=1 SV=1	228.4
453	High	Master Protein	Q9DCJ5	17	2	5	2	Ndufa8	NADH dehydrogenase [ubiquinone] 1 alpha subcomplex subunit 8 OS=Mus musculus OX=10090 GN=Ndufa8 PE=1 SV=3	20
454	High	Master Protein	Q9CZN7	76	33	239	33	Shmt2	Serine hydroxymethyltransferase, mitochondrial OS=Mus musculus OX=10090 GN=Shmt2 PE=1 SV=1	55.7
455	High	Master Protein	Q91XE0	31	7	24	7	Glyat	Glycine N-acyltransferase OS=Mus musculus OX=10090 GN=Glyat PE=1 SV=1	34.1
456	High	Master Protein	Q9JMH9	45	66	216	66	Myo18a	Unconventional myosin-XVIIIa OS=Mus musculus OX=10090 GN=Myo18a PE=1 SV=2	232.6
457	High	Master Protein	P14131	68	13	164	13	Rps16	Small ribosomal subunit protein uS9 OS=Mus musculus OX=10090 GN=Rps16 PE=1 SV=4	16.4
458	High	Master Protein	P13516	32	6	14	6	Scd1	Acyl-CoA desaturase 1 OS=Mus musculus OX=10090 GN=Scd1 PE=1 SV=2	41
459	High	Master Protein	P57776	52	12	144	12	Eef1d	Elongation factor 1-delta OS=Mus musculus OX=10090 GN=Eef1d PE=1 SV=3	31.3
460	High	Master Protein	Q8K3W0	29	8	32	8	Babam2	BRISC and BRCA1-A complex member 2 OS=Mus musculus OX=10090 GN=Babam2 PE=1 SV=2	43.5
461	High	Master Protein	O08529	41	19	57	19	Capn2	Calpain-2 catalytic subunit OS=Mus musculus OX=10090 GN=Capn2 PE=1 SV=4	79.8
462	High	Master Protein	P63325	56	11	181	10	Rps10	Small ribosomal subunit protein eS10 OS=Mus musculus OX=10090 GN=Rps10 PE=1 SV=1	18.9
463	High	Master Protein	Q9EQ06	18	5	25	2	Hsd17b11	Estradiol 17-beta-dehydrogenase 11 OS=Mus musculus OX=10090 GN=Hsd17b11 PE=1 SV=1	32.9
464	High	Master Protein	Q68FD5	54	65	345	65	Cltc	Clathrin heavy chain 1 OS=Mus musculus OX=10090 GN=Cltc PE=1 SV=3	191.4
465	High	Master Protein	P80315	53	22	88	21	Cct4	T-complex protein 1 subunit delta OS=Mus musculus OX=10090 GN=Cct4 PE=1 SV=3	58
466	High	Master Protein	Q76MZ3	17	7	22	5	Ppp2r1a	Serine/threonine-protein phosphatase 2A 65 kDa regulatory subunit A alpha isoform OS=Mus musculus OX=10090 GN=Ppp2r1a PE=1 SV=3	65.3
467	High	Master Protein	Q91WD5	11	4	7	4	Ndufs2	NADH dehydrogenase [ubiquinone] iron-sulfur protein 2, mitochondrial OS=Mus musculus OX=10090 GN=Ndufs2 PE=1 SV=1	52.6
468	High	Master Protein	P61164	58	14	86	6	Actr1a	Alpha-centractin OS=Mus musculus OX=10090 GN=Actr1a PE=1 SV=1	42.6
469	High	Master Protein	P60710	82	26	826	13	Actb	Actin, cytoplasmic 1 OS=Mus musculus OX=10090 GN=Actb PE=1 SV=1	41.7
470	High	Master Protein	Q99JY9	63	17	77	17	Actr3	Actin-related protein 3 OS=Mus musculus OX=10090 GN=Actr3 PE=1 SV=3	47.3
471	High	Master Protein	Q9CZ30	31	9	34	9	Ola1	Obg-like ATPase 1 OS=Mus musculus OX=10090 GN=Ola1 PE=1 SV=1	44.7
472	High	Master Protein	Q9ET01	6	4	9	4	Pygl	Glycogen phosphorylase, liver form OS=Mus musculus OX=10090 GN=Pygl PE=1 SV=4	97.4
473	High	Master Protein	Q3TNA1	52	20	76	20	Xylb	Xylulose kinase OS=Mus musculus OX=10090 GN=Xylb PE=1 SV=1	59.5
474	High	Master Protein	Q9WV32	38	11	40	10	Arpc1b	Actin-related protein 2/3 complex subunit 1B OS=Mus musculus OX=10090 GN=Arpc1b PE=1 SV=4	41
475	High	Master Protein	Q3U1J4	30	23	88	23	Ddb1	DNA damage-binding protein 1 OS=Mus musculus OX=10090 GN=Ddb1 PE=1 SV=2	126.8
476	High	Master Protein	P08752	41	9	25	7	Gnai2	Guanine nucleotide-binding protein G(i) subunit alpha-2 OS=Mus musculus OX=10090 GN=Gnai2 PE=1 SV=5	40.5
477	High	Master Protein	Q6NZJ6	30	41	178	35	Eif4g1	Eukaryotic translation initiation factor 4 gamma 1 OS=Mus musculus OX=10090 GN=Eif4g1 PE=1 SV=1	176
478	High	Master Protein	Q61749	60	20	99	20	Eif2b4	Translation initiation factor eIF2B subunit delta OS=Mus musculus OX=10090 GN=Eif2b4 PE=1 SV=2	57.6
479	High	Master Protein	P38060	40	10	59	10	Hmgcl	Hydroxymethylglutaryl-CoA lyase, mitochondrial OS=Mus musculus OX=10090 GN=Hmgcl PE=1 SV=2	34.2
480	High	Master Protein	Q9Z0N1	49	17	123	2	Eif2s3x	Eukaryotic translation initiation factor 2 subunit 3, X-linked OS=Mus musculus OX=10090 GN=Eif2s3x PE=1 SV=2	51
481	High	Master Protein	Q91WK2	68	17	123	17	Eif3h	Eukaryotic translation initiation factor 3 subunit H OS=Mus musculus OX=10090 GN=Eif3h PE=1 SV=1	39.8
482	High	Master Protein	P47962	63	23	281	23	Rpl5	Large ribosomal subunit protein uL18 OS=Mus musculus OX=10090 GN=Rpl5 PE=1 SV=3	34.4
483	High	Master Protein	P68373	67	21	266	6	Tuba1c	Tubulin alpha-1C chain OS=Mus musculus OX=10090 GN=Tuba1c PE=1 SV=1	49.9
484	High	Master Protein	Q8VC42	14	7	16	7	Rmc1	Regulator of MON1-CCZ1 complex OS=Mus musculus OX=10090 GN=Rmc1 PE=2 SV=1	74.9
485	High	Master Protein	Q60936	25	10	29	10	Coq8a	Atypical kinase COQ8A, mitochondrial OS=Mus musculus OX=10090 GN=Coq8a PE=1 SV=2	71.7
486	High	Master Protein	Q4LDD4	4	4	9	4	Arap1	Arf-GAP with Rho-GAP domain, ANK repeat and PH domain-containing protein 1 OS=Mus musculus OX=10090 GN=Arap1 PE=1 SV=2	162.2
487	High	Master Protein	Q61586	62	36	300	36	Gpam	Glycerol-3-phosphate acyltransferase 1, mitochondrial OS=Mus musculus OX=10090 GN=Gpam PE=1 SV=2	93.6
488	High	Master Protein	P42567	31	20	66	20	Eps15	Epidermal growth factor receptor substrate 15 OS=Mus musculus OX=10090 GN=Eps15 PE=1 SV=1	98.4
489	High	Master Protein	P14869	59	16	230	16	Rplp0	Large ribosomal subunit protein uL10 OS=Mus musculus OX=10090 GN=Rplp0 PE=1 SV=3	34.2
490	High	Master Protein	Q8CHW4	48	22	109	22	Eif2b5	Translation initiation factor eIF2B subunit epsilon OS=Mus musculus OX=10090 GN=Eif2b5 PE=1 SV=1	80
491	High	Master Protein	Q91WT9	15	4	16	4	Cbs	Cystathionine beta-synthase OS=Mus musculus OX=10090 GN=Cbs PE=1 SV=3	61.5
492	High	Master Protein	P62983	57	8	112	8	Rps27a	Ubiquitin-ribosomal protein eS31 fusion protein OS=Mus musculus OX=10090 GN=Rps27a PE=1 SV=2	17.9
493	High	Master Protein	Q62093	19	4	33	4	Srsf2	Serine/arginine-rich splicing factor 2 OS=Mus musculus OX=10090 GN=Srsf2 PE=1 SV=4	25.5
494	High	Master Protein	Q91VS7	65	6	60	6	Mgst1	Microsomal glutathione S-transferase 1 OS=Mus musculus OX=10090 GN=Mgst1 PE=1 SV=3	17.5
495	High	Master Protein	Q8BMS1	53	27	131	27	Hadha	Trifunctional enzyme subunit alpha, mitochondrial OS=Mus musculus OX=10090 GN=Hadha PE=1 SV=1	82.6
496	High	Master Protein	Q9Z2Z6	30	7	15	7	Slc25a20	Mitochondrial carnitine/acylcarnitine carrier protein OS=Mus musculus OX=10090 GN=Slc25a20 PE=1 SV=1	33
497	High	Master Protein	Q9D6M3	38	8	32	8	Slc25a22	Mitochondrial glutamate carrier 1 OS=Mus musculus OX=10090 GN=Slc25a22 PE=1 SV=1	34.6
498	High	Master Protein	B1AR13	15	2	5	2	Cisd3	CDGSH iron-sulfur domain-containing protein 3, mitochondrial OS=Mus musculus OX=10090 GN=Cisd3 PE=1 SV=1	15.7
499	High	Master Protein	Q8VDD5	76	187	3149	155	Myh9	Myosin-9 OS=Mus musculus OX=10090 GN=Myh9 PE=1 SV=4	226.2
500	High	Master Protein	O88451	30	7	15	3	Rdh7	Retinol dehydrogenase 7 OS=Mus musculus OX=10090 GN=Rdh7 PE=1 SV=1	35.6
501	High	Master Protein	P97364	20	5	26	5	Sephs2	Selenide, water dikinase 2 OS=Mus musculus OX=10090 GN=Sephs2 PE=1 SV=3	47.8
502	High	Master Protein	Q8VCH0	72	22	162	10	Acaa1b	3-ketoacyl-CoA thiolase B, peroxisomal OS=Mus musculus OX=10090 GN=Acaa1b PE=1 SV=1	44
503	High	Master Protein	P63017	53	28	140	26	Hspa8	Heat shock cognate 71 kDa protein OS=Mus musculus OX=10090 GN=Hspa8 PE=1 SV=1	70.8
504	High	Master Protein	Q9CS42	23	5	20	5	Prps2	Ribose-phosphate pyrophosphokinase 2 OS=Mus musculus OX=10090 GN=Prps2 PE=1 SV=4	34.8
505	High	Master Protein	Q04899	23	8	29	7	Cdk18	Cyclin-dependent kinase 18 OS=Mus musculus OX=10090 GN=Cdk18 PE=1 SV=1	51.8
506	High	Master Protein	Q8C2E7	50	45	165	45	Washc5	WASH complex subunit 5 OS=Mus musculus OX=10090 GN=Washc5 PE=1 SV=2	134
507	High	Master Protein	Q8BH95	48	9	42	9	Echs1	Enoyl-CoA hydratase, mitochondrial OS=Mus musculus OX=10090 GN=Echs1 PE=1 SV=1	31.5
508	High	Master Protein	Q60930	36	8	32	8	Vdac2	Voltage-dependent anion-selective channel protein 2 OS=Mus musculus OX=10090 GN=Vdac2 PE=1 SV=2	31.7
509	High	Master Protein	Q9D880	19	6	21	6	Timm50	Mitochondrial import inner membrane translocase subunit TIM50 OS=Mus musculus OX=10090 GN=Timm50 PE=1 SV=1	39.8
510	High	Master Protein	Q3UMU9	13	8	18	8	Hdgfl2	Hepatoma-derived growth factor-related protein 2 OS=Mus musculus OX=10090 GN=Hdgfl2 PE=1 SV=1	74.2
511	High	Master Protein	Q8CFJ9	10	6	13	6	Wdr24	GATOR2 complex protein WDR24 OS=Mus musculus OX=10090 GN=Wdr24 PE=1 SV=1	88.1
512	High	Master Protein	O08807	38	8	60	6	Prdx4	Peroxiredoxin-4 OS=Mus musculus OX=10090 GN=Prdx4 PE=1 SV=1	31
513	High	Master Protein	P09103	51	21	77	21	P4hb	Protein disulfide-isomerase OS=Mus musculus OX=10090 GN=P4hb PE=1 SV=2	57
514	High	Master Protein	Q6ZWX6	64	16	108	16	Eif2s1	Eukaryotic translation initiation factor 2 subunit 1 OS=Mus musculus OX=10090 GN=Eif2s1 PE=1 SV=3	36.1
515	High	Master Protein	Q8R0V5	13	4	12	4	Ido2	Indoleamine 2,3-dioxygenase 2 OS=Mus musculus OX=10090 GN=Ido2 PE=1 SV=3	45.2
516	High	Master Protein	P53995	8	11	22	11	Anapc1	Anaphase-promoting complex subunit 1 OS=Mus musculus OX=10090 GN=Anapc1 PE=1 SV=2	215.9
517	High	Master Protein	Q8CAQ8	33	17	57	17	Immt	MICOS complex subunit Mic60 OS=Mus musculus OX=10090 GN=Immt PE=1 SV=1	83.8
518	High	Master Protein	P54071	19	6	12	6	Idh2	Isocitrate dehydrogenase [NADP], mitochondrial OS=Mus musculus OX=10090 GN=Idh2 PE=1 SV=3	50.9
519	High	Master Protein	Q60605	58	9	135	9	Myl6	Myosin light polypeptide 6 OS=Mus musculus OX=10090 GN=Myl6 PE=1 SV=3	16.9
520	High	Master Protein	P59999	48	6	32	6	Arpc4	Actin-related protein 2/3 complex subunit 4 OS=Mus musculus OX=10090 GN=Arpc4 PE=1 SV=3	19.7
521	High	Master Protein	P61202	12	4	7	4	Cops2	COP9 signalosome complex subunit 2 OS=Mus musculus OX=10090 GN=Cops2 PE=1 SV=1	51.6
522	High	Master Protein	Q61074	12	5	12	5	Ppm1g	Protein phosphatase 1G OS=Mus musculus OX=10090 GN=Ppm1g PE=1 SV=3	58.7
523	High	Master Protein	Q99L04	29	6	21	6	Dhrs1	Dehydrogenase/reductase SDR family member 1 OS=Mus musculus OX=10090 GN=Dhrs1 PE=1 SV=1	34
524	High	Master Protein	Q8BG94	35	4	15	4	Commd7	COMM domain-containing protein 7 OS=Mus musculus OX=10090 GN=Commd7 PE=1 SV=1	22.6
525	High	Master Protein	Q9CVB6	61	14	46	14	Arpc2	Actin-related protein 2/3 complex subunit 2 OS=Mus musculus OX=10090 GN=Arpc2 PE=1 SV=3	34.3
526	High	Master Protein	Q9DC63	21	8	17	8	Fbxo3	F-box only protein 3 OS=Mus musculus OX=10090 GN=Fbxo3 PE=1 SV=1	55.2
527	High	Master Protein	Q922Q1	19	5	16	4	Mtarc2	Mitochondrial amidoxime reducing component 2 OS=Mus musculus OX=10090 GN=Mtarc2 PE=1 SV=1	38.2
528	High	Master Protein	Q91VT4	19	3	11	3	Cbr4	3-oxoacyl-[acyl-carrier-protein] reductase OS=Mus musculus OX=10090 GN=Cbr4 PE=1 SV=2	25.4
529	High	Master Protein	E9Q414	12	38	123	38	Apob	Apolipoprotein B-100 OS=Mus musculus OX=10090 GN=Apob PE=1 SV=1	509.1
530	High	Master Protein	Q9QXG4	53	27	120	27	Acss2	Acetyl-coenzyme A synthetase, cytoplasmic OS=Mus musculus OX=10090 GN=Acss2 PE=1 SV=2	78.8
531	High	Master Protein	Q99PU8	33	30	83	30	Dhx30	ATP-dependent RNA helicase DHX30 OS=Mus musculus OX=10090 GN=Dhx30 PE=1 SV=1	136.6
532	High	Master Protein	Q9Z110	50	30	107	30	Aldh18a1	Delta-1-pyrroline-5-carboxylate synthase OS=Mus musculus OX=10090 GN=Aldh18a1 PE=1 SV=2	87.2
533	High	Master Protein	P80313	50	20	73	20	Cct7	T-complex protein 1 subunit eta OS=Mus musculus OX=10090 GN=Cct7 PE=1 SV=1	59.6
534	High	Master Protein	Q05915	54	11	46	11	Gch1	GTP cyclohydrolase 1 OS=Mus musculus OX=10090 GN=Gch1 PE=1 SV=1	27
535	High	Master Protein	Q14DH7	26	12	37	12	Acss3	Acyl-CoA synthetase short-chain family member 3, mitochondrial OS=Mus musculus OX=10090 GN=Acss3 PE=1 SV=2	74.5
536	High	Master Protein	P30999	32	21	94	21	Ctnnd1	Catenin delta-1 OS=Mus musculus OX=10090 GN=Ctnnd1 PE=1 SV=2	104.9
537	High	Master Protein	Q99LB2	32	7	29	7	Dhrs4	Dehydrogenase/reductase SDR family member 4 OS=Mus musculus OX=10090 GN=Dhrs4 PE=1 SV=3	29.9
538	High	Master Protein	Q60597	29	21	75	21	Ogdh	2-oxoglutarate dehydrogenase complex component E1 OS=Mus musculus OX=10090 GN=Ogdh PE=1 SV=3	116.4
539	High	Master Protein	P80317	43	17	76	17	Cct6a	T-complex protein 1 subunit zeta OS=Mus musculus OX=10090 GN=Cct6a PE=1 SV=3	58
540	High	Master Protein	Q3B7Z2	33	14	41	14	Osbp	Oxysterol-binding protein 1 OS=Mus musculus OX=10090 GN=Osbp PE=1 SV=3	88.7
541	High	Master Protein	Q8BX70	14	33	44	33	Vps13c	Intermembrane lipid transfer protein VPS13C OS=Mus musculus OX=10090 GN=Vps13c PE=1 SV=2	419.8
542	High	Master Protein	P80314	53	18	94	18	Cct2	T-complex protein 1 subunit beta OS=Mus musculus OX=10090 GN=Cct2 PE=1 SV=4	57.4
543	High	Master Protein	Q3U7R1	41	29	116	29	Esyt1	Extended synaptotagmin-1 OS=Mus musculus OX=10090 GN=Esyt1 PE=1 SV=2	121.5
544	High	Master Protein	P70694	23	5	24	5	Akr1c6	Estradiol 17 beta-dehydrogenase 5 OS=Mus musculus OX=10090 GN=Akr1c6 PE=1 SV=1	37
545	High	Master Protein	Q9DD20	20	4	14	4	Tmt1b	Thiol S-methyltransferase TMT1B OS=Mus musculus OX=10090 GN=Tmt1b PE=1 SV=2	28
546	High	Master Protein	P50171	47	8	37	8	Hsd17b8	(3R)-3-hydroxyacyl-CoA dehydrogenase OS=Mus musculus OX=10090 GN=Hsd17b8 PE=1 SV=2	26.6
547	High	Master Protein	P80318	66	24	110	24	Cct3	T-complex protein 1 subunit gamma OS=Mus musculus OX=10090 GN=Cct3 PE=1 SV=1	60.6
548	High	Master Protein	Q99LC8	60	15	71	15	Eif2b1	Translation initiation factor eIF2B subunit alpha OS=Mus musculus OX=10090 GN=Eif2b1 PE=1 SV=1	33.8
549	High	Master Protein	Q64458	27	8	14	6	Cyp2c29	Cytochrome P450 2C29 OS=Mus musculus OX=10090 GN=Cyp2c29 PE=1 SV=2	55.7
550	High	Master Protein	Q9DCL9	44	12	49	12	Paics	Bifunctional phosphoribosylaminoimidazole carboxylase/phosphoribosylaminoimidazole succinocarboxamide synthetase OS=Mus musculus OX=10090 GN=Paics PE=1 SV=4	47
551	High	Master Protein	Q8R0W0	45	41	125	39	Eppk1	Epiplakin OS=Mus musculus OX=10090 GN=Eppk1 PE=1 SV=2	724.2
552	High	Master Protein	Q99MZ7	26	7	27	7	Pecr	Peroxisomal trans-2-enoyl-CoA reductase OS=Mus musculus OX=10090 GN=Pecr PE=1 SV=1	32.4
553	High	Master Protein	P63158	28	5	25	5	Hmgb1	High mobility group protein B1 OS=Mus musculus OX=10090 GN=Hmgb1 PE=1 SV=2	24.9
554	High	Master Protein	Q64459	9	5	16	5	Cyp3a11	Cytochrome P450 3A11 OS=Mus musculus OX=10090 GN=Cyp3a11 PE=1 SV=1	57.8
555	High	Master Protein	Q99JY0	55	19	70	19	Hadhb	Trifunctional enzyme subunit beta, mitochondrial OS=Mus musculus OX=10090 GN=Hadhb PE=1 SV=1	51.4
556	High	Master Protein	Q8R0Y6	74	46	269	41	Aldh1l1	Cytosolic 10-formyltetrahydrofolate dehydrogenase OS=Mus musculus OX=10090 GN=Aldh1l1 PE=1 SV=1	98.6
557	High	Master Protein	Q64433	45	4	20	4	Hspe1	10 kDa heat shock protein, mitochondrial OS=Mus musculus OX=10090 GN=Hspe1 PE=1 SV=2	11
558	High	Master Protein	Q9JM76	25	4	18	4	Arpc3	Actin-related protein 2/3 complex subunit 3 OS=Mus musculus OX=10090 GN=Arpc3 PE=1 SV=3	20.5
559	High	Master Protein	P20029	47	24	116	22	Hspa5	Endoplasmic reticulum chaperone BiP OS=Mus musculus OX=10090 GN=Hspa5 PE=1 SV=3	72.4
560	High	Master Protein	P70698	45	19	63	17	Ctps1	CTP synthase 1 OS=Mus musculus OX=10090 GN=Ctps1 PE=1 SV=2	66.6
561	High	Master Protein	P11983	60	21	88	21	Tcp1	T-complex protein 1 subunit alpha OS=Mus musculus OX=10090 GN=Tcp1 PE=1 SV=3	60.4
562	High	Master Protein	P42932	56	29	111	29	Cct8	T-complex protein 1 subunit theta OS=Mus musculus OX=10090 GN=Cct8 PE=1 SV=3	59.5
563	High	Master Protein	Q99LD9	52	12	48	12	Eif2b2	Translation initiation factor eIF2B subunit beta OS=Mus musculus OX=10090 GN=Eif2b2 PE=1 SV=1	38.9

## Sheet: CC
Category	Term	Genes	Count	List Total	Pop Hits	Pop Total	P-Value	Benjamini	Fold Enrichment	Bonferroni	FDR	Fisher Exact
GOTERM_CC_DIRECT	cytoplasm	0.5586	305	541	6408	29722	1.66e-70	3.33e-68	2.61	9.99e-68	2.56e-68	6.15e-71
GOTERM_CC_DIRECT	cytosol	0.5147	281	541	4363	29722	1.86e-93	1.12e-90	3.54	1.12e-90	8.64e-91	5.02e-94
GOTERM_CC_DIRECT	mitochondrion	0.2985	163	541	1818	29722	5.01e-68	7.56e-66	4.93	3.02e-65	5.82e-66	9.44e-69
GOTERM_CC_DIRECT	nucleus	0.2692	147	541	6018	29722	7.86e-05	0.000607	1.34	0.0463	0.000467	5.73e-05
GOTERM_CC_DIRECT	synapse	0.1886	103	541	724	29722	3.11e-60	3.13e-58	7.82	1.88e-57	2.41e-58	3.49e-61
GOTERM_CC_DIRECT	nucleoplasm	0.174	95	541	3572	29722	0.000135	0.00102	1.46	0.0784	0.000786	9.26e-05
GOTERM_CC_DIRECT	endoplasmic reticulum	0.1538	84	541	1262	29722	1.44e-24	6.21e-23	3.66	8.7e-22	4.78e-23	3.75e-25
GOTERM_CC_DIRECT	postsynapse	0.1465	80	541	406	29722	1.89e-57	1.63e-55	10.83	1.14e-54	1.25e-55	1.43e-58
GOTERM_CC_DIRECT	ribosome	0.1227	67	541	189	29722	2.35e-66	2.83e-64	19.48	1.42e-63	2.18e-64	8e-68
GOTERM_CC_DIRECT	cytosolic ribosome	0.1209	66	541	127	29722	5.91e-79	1.78e-76	28.55	3.56e-76	1.37e-76	1.03e-80
GOTERM_CC_DIRECT	nucleolus	0.119	65	541	966	29722	3.22e-19	1.14e-17	3.7	1.94e-16	8.79e-18	8.28e-20
GOTERM_CC_DIRECT	mitochondrial inner membrane	0.1172	64	541	543	29722	4.92e-32	2.47e-30	6.48	2.97e-29	1.9e-30	6.84e-33
GOTERM_CC_DIRECT	ribonucleoprotein complex	0.1172	64	541	323	29722	7.25e-46	5.46e-44	10.89	4.37e-43	4.2e-44	5.46e-47
GOTERM_CC_DIRECT	protein-containing complex	0.1099	60	541	924	29722	4.71e-17	1.35e-15	3.57	2.84e-14	1.04e-15	1.26e-17
GOTERM_CC_DIRECT	presynapse	0.1007	55	541	343	29722	2.39e-34	1.31e-32	8.81	1.44e-31	1.01e-32	2.33e-35
GOTERM_CC_DIRECT	endoplasmic reticulum membrane	0.0788	43	541	1110	29722	7.25e-06	7.29e-05	2.13	0.00436	5.61e-05	3.29e-06
GOTERM_CC_DIRECT	intracellular membrane-bounded organelle	0.0788	43	541	997	29722	4.85e-07	5.97e-06	2.37	0.000292	4.59e-06	1.98e-07
GOTERM_CC_DIRECT	mitochondrial matrix	0.0769	42	541	280	29722	4.69e-25	2.18e-23	8.24	2.83e-22	1.67e-23	4.95e-26
GOTERM_CC_DIRECT	perinuclear region of cytoplasm	0.0751	41	541	854	29722	6.01e-08	9.29e-07	2.64	3.62e-05	7.15e-07	2.18e-08
GOTERM_CC_DIRECT	glutamatergic synapse	0.0733	40	541	869	29722	2.65e-07	3.63e-06	2.53	0.00016	2.79e-06	1.01e-07
GOTERM_CC_DIRECT	cytosolic large ribosomal subunit	0.0659	36	541	84	29722	8.96e-39	6e-37	23.55	5.4e-36	4.62e-37	2.26e-40
GOTERM_CC_DIRECT	postsynaptic density	0.0641	35	541	337	29722	7.59e-16	1.91e-14	5.71	4.69e-13	1.47e-14	1.04e-16
GOTERM_CC_DIRECT	myelin sheath	0.0623	34	541	190	29722	8.55e-23	3.22e-21	9.83	5.16e-20	2.48e-21	7.32e-24
GOTERM_CC_DIRECT	neuronal cell body	0.0568	31	541	668	29722	6.37e-06	6.51e-05	2.55	0.00383	5.01e-05	2.38e-06
GOTERM_CC_DIRECT	peroxisome	0.0568	31	541	137	29722	6.47e-24	2.6e-22	12.43	3.9e-21	2e-22	4.14e-25
GOTERM_CC_DIRECT	cytosolic small ribosomal subunit	0.0549	30	541	55	29722	3.54e-36	2.14e-34	29.97	2.14e-33	1.64e-34	5.69e-38
GOTERM_CC_DIRECT	cell cortex	0.0513	28	541	202	29722	7.55e-16	1.91e-14	7.62	4.69e-13	1.47e-14	7.46e-17
GOTERM_CC_DIRECT	lamellipodium	0.0495	27	541	207	29722	1.14e-14	2.64e-13	7.17	6.9e-12	2.03e-13	1.36e-15
GOTERM_CC_DIRECT	mitochondrial outer membrane	0.044	24	541	206	29722	4.74e-12	1.02e-10	6.4	2.86e-09	7.86e-11	6.67e-13
GOTERM_CC_DIRECT	centrosome	0.0421	23	541	663	29722	0.00531	0.0283	1.91	0.96	0.0218	0.00264
GOTERM_CC_DIRECT	microtubule	0.0421	23	541	343	29722	4e-07	5.25e-06	3.68	0.000241	4.04e-06	1.02e-07
GOTERM_CC_DIRECT	cytoskeleton	0.0403	22	541	552	29722	0.0013	0.00754	2.19	0.544	0.0058	0.000566
GOTERM_CC_DIRECT	actin cytoskeleton	0.0403	22	541	274	29722	3.74e-08	6.1e-07	4.41	2.26e-05	4.69e-07	7.9e-09
GOTERM_CC_DIRECT	brush border	0.0385	21	541	89	29722	1.27e-16	3.47e-15	12.96	6.69e-14	2.67e-15	7.72e-18
GOTERM_CC_DIRECT	early endosome	0.0348	19	541	344	29722	6.79e-05	0.000531	3.03	0.0401	0.000409	2.12e-05
GOTERM_CC_DIRECT	endosome	0.0348	19	541	337	29722	5.22e-05	0.000431	3.1	0.031	0.000332	1.59e-05
GOTERM_CC_DIRECT	mitochondrial membrane	0.0348	19	541	219	29722	1.23e-07	1.81e-06	4.77	7.41e-05	1.39e-06	2.39e-08
GOTERM_CC_DIRECT	small-subunit processome	0.0348	19	541	88	29722	2.63e-14	5.87e-13	11.86	1.59e-11	4.52e-13	1.79e-15
GOTERM_CC_DIRECT	microtubule cytoskeleton	0.033	18	541	234	29722	1.55e-06	1.76e-05	4.23	0.000933	1.36e-05	3.42e-07
GOTERM_CC_DIRECT	neuron projection	0.0293	16	541	360	29722	0.00263	0.0148	2.44	0.796	0.0114	0.00103
GOTERM_CC_DIRECT	endomembrane system	0.0293	16	541	329	29722	0.00111	0.00662	2.67	0.488	0.00509	0.000392
GOTERM_CC_DIRECT	cell projection	0.0275	15	541	255	29722	0.000261	0.00192	3.23	0.146	0.00148	7.62e-05
GOTERM_CC_DIRECT	focal adhesion	0.0275	15	541	205	29722	2.55e-05	0.000227	4.02	0.0153	0.000174	5.94e-06
GOTERM_CC_DIRECT	growth cone	0.0275	15	541	193	29722	1.3e-05	0.000125	4.27	0.00783	9.59e-05	2.84e-06
GOTERM_CC_DIRECT	small ribosomal subunit	0.0275	15	541	30	29722	3.95e-17	1.19e-15	27.47	2.38e-14	9.16e-16	7.81e-19
GOTERM_CC_DIRECT	cell body	0.0256	14	541	124	29722	4.45e-07	5.71e-06	6.2	0.000268	4.39e-06	6.46e-08
GOTERM_CC_DIRECT	cell-cell junction	0.0238	13	541	231	29722	0.00114	0.00672	3.09	0.496	0.00517	0.000346
GOTERM_CC_DIRECT	trans-Golgi network	0.0238	13	541	220	29722	0.000745	0.00478	3.25	0.362	0.00368	0.000216
GOTERM_CC_DIRECT	spliceosomal complex	0.0238	13	541	149	29722	1.91e-05	0.000174	4.79	0.0114	0.000134	3.67e-06
GOTERM_CC_DIRECT	ruffle	0.0238	13	541	110	29722	8.02e-07	9.48e-06	6.49	0.000483	7.3e-06	1.11e-07
GOTERM_CC_DIRECT	cytoplasmic stress granule	0.0238	13	541	99	29722	2.52e-07	3.54e-06	7.21	0.000152	2.72e-06	3.1e-08
GOTERM_CC_DIRECT	cytoplasmic ribonucleoprotein granule	0.0238	13	541	89	29722	7.64e-08	1.15e-06	8.02	4.61e-05	8.86e-07	8.31e-09
GOTERM_CC_DIRECT	mitochondrial nucleoid	0.0238	13	541	50	29722	7.43e-11	1.44e-09	14.28	4.48e-08	1.11e-09	4e-12
GOTERM_CC_DIRECT	eukaryotic 48S preinitiation complex	0.0238	13	541	18	29722	1.91e-17	6.06e-16	39.68	1.15e-14	4.67e-16	1.64e-19
GOTERM_CC_DIRECT	eukaryotic translation initiation factor 3 complex	0.0238	13	541	16	29722	1.94e-18	6.51e-17	44.64	1.17e-15	5.01e-17	1.11e-20
GOTERM_CC_DIRECT	lipid droplet	0.022	12	541	121	29722	1.36e-05	0.000126	5.45	0.00815	9.69e-05	2.27e-06
GOTERM_CC_DIRECT	stress fiber	0.022	12	541	104	29722	3.13e-06	3.37e-05	6.34	0.00188	2.59e-05	4.43e-07
GOTERM_CC_DIRECT	peroxisomal membrane	0.022	12	541	60	29722	9.87e-09	1.75e-07	10.99	5.95e-06	1.35e-07	7.41e-10
GOTERM_CC_DIRECT	peroxisomal matrix	0.022	12	541	38	29722	4.97e-11	9.99e-10	17.35	3e-08	7.69e-10	2.06e-12
GOTERM_CC_DIRECT	eukaryotic 43S preinitiation complex	0.022	12	541	19	29722	4.21e-15	1.02e-13	34.7	2.54e-12	7.82e-14	5.21e-17
GOTERM_CC_DIRECT	midbody	0.0201	11	541	229	29722	0.00947	0.0472	2.64	0.997	0.0363	0.00335
GOTERM_CC_DIRECT	cell junction	0.0201	11	541	220	29722	0.00723	0.0369	2.75	0.987	0.0284	0.00247
GOTERM_CC_DIRECT	Z disc	0.0201	11	541	152	29722	0.000485	0.00322	3.98	0.253	0.00248	0.000113
GOTERM_CC_DIRECT	actin filament	0.0201	11	541	99	29722	1.32e-05	0.000125	6.1	0.00794	9.59e-05	1.95e-06
GOTERM_CC_DIRECT	endoplasmic reticulum-Golgi intermediate compartment	0.0201	11	541	93	29722	7.56e-06	7.47e-05	6.5	0.00455	5.75e-05	1.04e-06
GOTERM_CC_DIRECT	cortical cytoskeleton	0.0201	11	541	34	29722	3.2e-10	6.03e-09	17.77	1.93e-07	4.64e-09	1.29e-11
GOTERM_CC_DIRECT	cytoplasmic side of plasma membrane	0.0183	10	541	119	29722	0.000333	0.00236	4.62	0.182	0.00182	6.64e-05
GOTERM_CC_DIRECT	intercellular bridge	0.0183	10	541	117	29722	0.000294	0.00211	4.7	0.162	0.00162	5.75e-05
GOTERM_CC_DIRECT	catalytic step 2 spliceosome	0.0183	10	541	117	29722	0.000294	0.00211	4.7	0.162	0.00162	5.75e-05
GOTERM_CC_DIRECT	cell leading edge	0.0183	10	541	75	29722	8.74e-06	8.5e-05	7.33	0.00526	6.54e-05	1.06e-06
GOTERM_CC_DIRECT	clathrin-coated pit	0.0183	10	541	67	29722	3.38e-06	3.58e-05	8.2	0.00204	2.76e-05	3.6e-07
GOTERM_CC_DIRECT	myosin complex	0.0183	10	541	51	29722	3.12e-07	4.18e-06	10.77	0.000188	3.21e-06	2.4e-08
GOTERM_CC_DIRECT	podosome	0.0183	10	541	48	29722	1.8e-07	2.59e-06	11.45	0.000109	1.99e-06	1.29e-08

## Sheet: BP
Category	Term	Genes	Count	List Total	Pop Hits	Pop Total	P-Value	Benjamini	Fold Enrichment	Bonferroni	FDR	Fisher Exact
GOTERM_BP_DIRECT	translation	0.1209	66	540	233	29712	3.84e-58	4.96e-55	15.59	9.93e-55	4.76e-55	1.81e-59
GOTERM_BP_DIRECT	cytoplasmic translation	0.1136	62	540	110	29712	4.34e-77	1.12e-73	31.01	1.12e-73	1.07e-73	6.34e-79
GOTERM_BP_DIRECT	translation at postsynapse	0.0678	37	540	65	29712	9.67e-46	6.25e-43	31.32	2.5e-42	5.99e-43	1.4e-47
GOTERM_BP_DIRECT	translation at presynapse	0.0678	37	540	64	29712	4.39e-46	3.78e-43	31.81	1.14e-42	3.63e-43	6.15e-48
GOTERM_BP_DIRECT	protein transport	0.0586	32	540	498	29712	3.39e-09	5.48e-07	3.54	8.77e-06	5.25e-07	8.93e-10
GOTERM_BP_DIRECT	intracellular protein transport	0.0531	29	540	257	29712	3.99e-14	1.15e-11	6.21	1.03e-10	1.1e-11	5.79e-15
GOTERM_BP_DIRECT	negative regulation of apoptotic process	0.0495	27	540	666	29712	0.000242	0.00933	2.23	0.465	0.00894	0.000104
GOTERM_BP_DIRECT	translational initiation	0.0421	23	540	61	29712	3.57e-23	1.54e-20	20.75	9.23e-20	1.47e-20	1.12e-24
GOTERM_BP_DIRECT	vesicle-mediated transport	0.0403	22	540	245	29712	5.15e-09	7.83e-07	4.94	1.33e-05	7.51e-07	9.63e-10
GOTERM_BP_DIRECT	fatty acid beta-oxidation	0.0403	22	540	51	29712	1.24e-23	6.4e-21	23.74	3.2e-20	6.14e-21	3.12e-25
GOTERM_BP_DIRECT	lipid metabolic process	0.0385	21	540	232	29712	1.08e-08	1.33e-06	4.98	2.8e-05	1.28e-06	2e-09
GOTERM_BP_DIRECT	ribosomal small subunit biogenesis	0.0385	21	540	90	29712	1.55e-16	5.03e-14	12.84	2.87e-13	4.82e-14	9.59e-18
GOTERM_BP_DIRECT	actin cytoskeleton organization	0.0366	20	540	239	29712	9.16e-08	9.47e-06	4.6	0.000237	9.08e-06	1.84e-08
GOTERM_BP_DIRECT	response to xenobiotic stimulus	0.0348	19	540	324	29712	3.08e-05	0.00168	3.23	0.0766	0.00161	8.96e-06
GOTERM_BP_DIRECT	protein stabilization	0.0348	19	540	225	29712	1.82e-07	1.81e-05	4.65	0.00047	1.73e-05	3.61e-08
GOTERM_BP_DIRECT	fatty acid metabolic process	0.0348	19	540	118	29712	5.02e-12	1.3e-09	8.86	1.3e-08	1.24e-09	4.86e-13
GOTERM_BP_DIRECT	endocytosis	0.033	18	540	191	29712	8.59e-08	9.25e-06	5.19	0.000222	8.87e-06	1.51e-08
GOTERM_BP_DIRECT	positive regulation of cell population proliferation	0.0311	17	540	602	29712	0.0846	0.683	1.55	1.00e+0	0.655	0.0506
GOTERM_BP_DIRECT	positive regulation of gene expression	0.0311	17	540	586	29712	0.0703	0.617	1.6	1.00e+0	0.591	0.0409
GOTERM_BP_DIRECT	positive regulation of apoptotic process	0.0311	17	540	399	29712	0.00282	0.0688	2.34	0.999	0.0659	0.00113
GOTERM_BP_DIRECT	apoptotic process	0.0293	16	540	583	29712	0.114	0.786	1.51	1.00e+0	0.753	0.0685
GOTERM_BP_DIRECT	innate immune response	0.0293	16	540	509	29712	0.0472	0.496	1.73	1.00e+0	0.475	0.0244
GOTERM_BP_DIRECT	mRNA processing	0.0293	16	540	257	29712	8.02e-05	0.00391	3.43	0.187	0.00375	2.19e-05
GOTERM_BP_DIRECT	rRNA processing	0.0293	16	540	135	29712	2.61e-08	3.07e-06	6.52	6.75e-05	2.94e-06	3.59e-09
GOTERM_BP_DIRECT	chromatin remodeling	0.0256	14	540	671	29712	0.447	1.00e+0	1.15	1.00e+0	0.959	0.341
GOTERM_BP_DIRECT	protein folding	0.0256	14	540	129	29712	6.92e-07	5.77e-05	5.97	0.00179	5.53e-05	1.05e-07
GOTERM_BP_DIRECT	positive regulation of translation	0.0256	14	540	87	29712	6.01e-09	8.63e-07	8.85	1.55e-05	8.27e-07	5.83e-10
GOTERM_BP_DIRECT	cell division	0.0238	13	540	377	29712	0.0439	0.469	1.9	1.00e+0	0.45	0.0211
GOTERM_BP_DIRECT	RNA splicing	0.0238	13	540	201	29712	0.00033	0.0122	3.56	0.574	0.0117	8.63e-05
GOTERM_BP_DIRECT	endoplasmic reticulum to Golgi vesicle-mediated transport	0.0238	13	540	115	29712	1.27e-06	9.7e-05	6.22	0.00329	9.29e-05	1.85e-07
GOTERM_BP_DIRECT	lipid transport	0.0238	13	540	115	29712	1.27e-06	9.7e-05	6.22	0.00329	9.29e-05	1.85e-07
GOTERM_BP_DIRECT	proteolysis	0.022	12	540	605	29712	0.539	1.00e+0	1.09	1.00e+0	0.959	0.419
GOTERM_BP_DIRECT	DNA damage response	0.022	12	540	338	29712	0.0456	0.486	1.95	1.00e+0	0.465	0.0215
GOTERM_BP_DIRECT	synaptic vesicle endocytosis	0.022	12	540	52	29712	1.95e-09	3.37e-07	12.7	5.05e-06	3.22e-07	1.23e-10
GOTERM_BP_DIRECT	formation of cytoplasmic translation initiation complex	0.022	12	540	15	29712	8.04e-17	2.97e-14	44.02	2.87e-13	2.85e-14	4.96e-19
GOTERM_BP_DIRECT	spermatogenesis	0.0201	11	540	522	29712	0.485	1.00e+0	1.16	1.00e+0	0.959	0.346
GOTERM_BP_DIRECT	protein localization	0.0201	11	540	210	29712	0.00524	0.112	2.88	1.00e+0	0.107	0.00169
GOTERM_BP_DIRECT	response to oxidative stress	0.0201	11	540	154	29712	0.000531	0.0176	3.93	0.747	0.0169	0.000125
GOTERM_BP_DIRECT	regulation of translation	0.0201	11	540	113	29712	4.15e-05	0.00215	5.36	0.102	0.00206	7.07e-06
GOTERM_BP_DIRECT	cellular response to type II interferon	0.0201	11	540	101	29712	1.56e-05	0.000937	5.99	0.0395	0.000898	2.35e-06
GOTERM_BP_DIRECT	positive regulation of telomere maintenance via telomerase	0.0201	11	540	40	29712	1.85e-09	3.37e-07	15.13	4.78e-06	3.22e-07	9.27e-11
GOTERM_BP_DIRECT	cell adhesion	0.0183	10	540	523	29712	0.61	1.00e+0	1.05	1.00e+0	0.959	0.483
GOTERM_BP_DIRECT	protein ubiquitination	0.0183	10	540	443	29712	0.411	1.00e+0	1.24	1.00e+0	0.959	0.284
GOTERM_BP_DIRECT	intracellular signal transduction	0.0183	10	540	432	29712	0.383	1.00e+0	1.27	1.00e+0	0.959	0.259
GOTERM_BP_DIRECT	mitochondrion organization	0.0183	10	540	166	29712	0.00342	0.0812	3.31	1.00e+0	0.0779	0.000962
GOTERM_BP_DIRECT	cytoskeleton organization	0.0183	10	540	147	29712	0.0015	0.0405	3.74	0.98	0.0388	0.000373
GOTERM_BP_DIRECT	regulation of cell shape	0.0183	10	540	142	29712	0.00118	0.0332	3.87	0.953	0.0318	0.000283
GOTERM_BP_DIRECT	response to ethanol	0.0183	10	540	139	29712	0.00102	0.0295	3.96	0.928	0.0283	0.000238
GOTERM_BP_DIRECT	negative regulation of translation	0.0183	10	540	103	29712	0.00011	0.00519	5.34	0.248	0.00497	1.88e-05
GOTERM_BP_DIRECT	rhythmic process	0.0183	10	540	88	29712	3.19e-05	0.00168	6.25	0.0792	0.00161	4.59e-06
GOTERM_BP_DIRECT	response to glucose	0.0183	10	540	83	29712	1.99e-05	0.00117	6.63	0.0501	0.00112	2.68e-06

## Sheet: MF
Category	Term	Genes	Count	List Total	Pop Hits	Pop Total	P-Value	Benjamini	Fold Enrichment	Bonferroni	FDR	Fisher Exact
GOTERM_MF_DIRECT	protein binding	0.4103	224	540	5596	28924	1.04e-32	4.86e-30	2.14	9.72e-30	4.32e-30	4.74e-33
GOTERM_MF_DIRECT	ATP binding	0.1941	106	540	1543	28924	1.59e-31	4.95e-29	3.68	1.49e-28	4.4e-29	4.1e-32
GOTERM_MF_DIRECT	identical protein binding	0.1777	97	540	2094	28924	2.19e-16	2.93e-14	2.48	2.08e-13	2.61e-14	4.24e-17
GOTERM_MF_DIRECT	RNA binding	0.1355	74	540	816	28924	4.91e-29	1.15e-26	4.86	4.6e-26	1.02e-26	9.39e-30
GOTERM_MF_DIRECT	metal ion binding	0.1264	69	540	2748	28924	0.00967	0.0876	1.34	1.00e+0	0.0779	0.00699
GOTERM_MF_DIRECT	structural constituent of ribosome	0.1209	66	540	234	28924	2.79e-57	2.61e-54	15.11	2.61e-54	2.32e-54	1.36e-58
GOTERM_MF_DIRECT	protein-containing complex binding	0.0769	42	540	687	28924	7.63e-11	5.95e-09	3.27	7.14e-08	5.29e-09	2.2e-11
GOTERM_MF_DIRECT	ATP hydrolysis activity	0.0714	39	540	423	28924	1.47e-15	1.72e-13	4.94	1.35e-12	1.53e-13	2.34e-16
GOTERM_MF_DIRECT	actin binding	0.0623	34	540	364	28924	8.9e-14	7.57e-12	5	8.33e-11	6.73e-12	1.64e-14
GOTERM_MF_DIRECT	actin filament binding	0.0604	33	540	226	28924	4.62e-19	7.2e-17	7.82	4.32e-16	6.4e-17	5.16e-20
GOTERM_MF_DIRECT	enzyme binding	0.0568	31	540	464	28924	4.6e-09	1.8e-07	3.58	4.31e-06	1.6e-07	1.22e-09
GOTERM_MF_DIRECT	mRNA binding	0.0568	31	540	280	28924	1.51e-14	1.41e-12	5.93	1.41e-11	1.25e-12	2.32e-15
GOTERM_MF_DIRECT	protein kinase binding	0.0513	28	540	569	28924	1.07e-05	0.000201	2.64	0.00998	0.000178	3.83e-06
GOTERM_MF_DIRECT	GTP binding	0.0513	28	540	390	28924	6.55e-09	2.45e-07	3.85	6.13e-06	2.18e-07	1.6e-09
GOTERM_MF_DIRECT	oxidoreductase activity	0.0513	28	540	218	28924	9.07e-15	9.43e-13	6.88	8.52e-12	8.38e-13	1.14e-15
GOTERM_MF_DIRECT	protein domain specific binding	0.044	24	540	334	28924	9.54e-08	2.79e-06	3.85	8.93e-05	2.48e-06	2.33e-08
GOTERM_MF_DIRECT	translation initiation factor activity	0.0421	23	540	68	28924	1.01e-21	1.89e-19	18.12	9.45e-19	1.68e-19	3.84e-23
GOTERM_MF_DIRECT	GTPase activity	0.0385	21	540	314	28924	2.18e-06	4.74e-05	3.58	0.00204	4.22e-05	5.75e-07
GOTERM_MF_DIRECT	calmodulin binding	0.0348	19	540	208	28924	8.2e-08	2.47e-06	4.89	7.67e-05	2.2e-06	1.55e-08
GOTERM_MF_DIRECT	DNA clamp loader activity	0.0348	19	540	154	28924	7.05e-10	3.47e-08	6.61	6.59e-07	3.09e-08	9.51e-11
GOTERM_MF_DIRECT	cohesin loader activity	0.0348	19	540	147	28924	3.27e-10	1.91e-08	6.92	3.06e-07	1.7e-08	4.19e-11
GOTERM_MF_DIRECT	ATP-dependent H2AZ histone chaperone activity	0.0348	19	540	145	28924	2.6e-10	1.62e-08	7.02	2.44e-07	1.44e-08	3.28e-11
GOTERM_MF_DIRECT	ATP-dependent H3-H4 histone complex chaperone activity	0.0348	19	540	145	28924	2.6e-10	1.62e-08	7.02	2.44e-07	1.44e-08	3.28e-11
GOTERM_MF_DIRECT	chromatin extrusion motor activity	0.0348	19	540	145	28924	2.6e-10	1.62e-08	7.02	2.44e-07	1.44e-08	3.28e-11
GOTERM_MF_DIRECT	hydrolase activity	0.033	18	540	306	28924	6.99e-05	0.00117	3.15	0.0634	0.00104	2.1e-05
GOTERM_MF_DIRECT	ubiquitin protein ligase binding	0.0293	16	540	329	28924	0.00141	0.0181	2.6	0.734	0.0161	0.000516
GOTERM_MF_DIRECT	nucleic acid binding	0.0275	15	540	292	28924	0.00126	0.0164	2.75	0.693	0.0146	0.000434
GOTERM_MF_DIRECT	small GTPase binding	0.0256	14	540	301	28924	0.00452	0.0481	2.49	0.986	0.0427	0.00172
GOTERM_MF_DIRECT	structural molecule activity	0.0256	14	540	144	28924	3.23e-06	6.87e-05	5.21	0.00302	6.1e-05	5.66e-07
GOTERM_MF_DIRECT	ribosome binding	0.0256	14	540	83	28924	4.56e-09	1.8e-07	9.03	4.27e-06	1.6e-07	4.3e-10
GOTERM_MF_DIRECT	structural constituent of cytoskeleton	0.0256	14	540	76	28924	1.48e-09	6.6e-08	9.87	1.39e-06	5.87e-08	1.26e-10
GOTERM_MF_DIRECT	RNA helicase activity	0.0256	14	540	70	28924	5.1e-10	2.81e-08	10.71	4.77e-07	2.5e-08	3.92e-11
GOTERM_MF_DIRECT	lipid binding	0.0238	13	540	228	28924	0.00126	0.0164	3.05	0.692	0.0146	0.000388
GOTERM_MF_DIRECT	guanyl-nucleotide exchange factor activity	0.0238	13	540	228	28924	0.00126	0.0164	3.05	0.692	0.0146	0.000388
GOTERM_MF_DIRECT	unfolded protein binding	0.0238	13	540	92	28924	1.46e-07	3.9e-06	7.57	0.000136	3.46e-06	1.69e-08
GOTERM_MF_DIRECT	flavin adenine dinucleotide binding	0.0238	13	540	72	28924	8.64e-09	3.11e-07	9.67	8.09e-06	2.77e-07	7.53e-10
GOTERM_MF_DIRECT	GTPase activator activity	0.022	12	540	244	28924	0.00634	0.0631	2.63	0.997	0.0561	0.00227
GOTERM_MF_DIRECT	nucleotide binding	0.022	12	540	108	28924	5.75e-06	0.000115	5.95	0.00537	0.000102	8.72e-07
GOTERM_MF_DIRECT	molecular adaptor activity	0.0201	11	540	218	28924	0.00803	0.0759	2.7	0.999	0.0675	0.0028
GOTERM_MF_DIRECT	kinase activity	0.0201	11	540	165	28924	0.00111	0.0152	3.57	0.645	0.0135	0.000288
GOTERM_MF_DIRECT	kinase binding	0.0201	11	540	129	28924	0.000158	0.00255	4.57	0.137	0.00226	3.18e-05
GOTERM_MF_DIRECT	tRNA binding	0.0201	11	540	92	28924	8.53e-06	0.000163	6.4	0.00795	0.000145	1.19e-06
GOTERM_MF_DIRECT	mRNA 3'-UTR binding	0.0183	10	540	108	28924	0.000194	0.00307	4.96	0.166	0.00273	3.57e-05
GOTERM_MF_DIRECT	double-stranded RNA binding	0.0183	10	540	82	28924	2.22e-05	0.0004	6.53	0.0206	0.000356	3.04e-06
GOTERM_MF_DIRECT	protein folding chaperone	0.0183	10	540	57	28924	1.03e-06	2.35e-05	9.4	0.000964	2.09e-05	9.31e-08
GOTERM_MF_DIRECT	pyridoxal phosphate binding	0.0183	10	540	54	28924	6.4e-07	1.5e-05	9.92	0.000599	1.33e-05	5.42e-08
GOTERM_MF_DIRECT	rRNA binding	0.0183	10	540	49	28924	2.68e-07	6.98e-06	10.93	0.000251	6.2e-06	2.02e-08
GOTERM_MF_DIRECT	ADP binding	0.0183	10	540	43	28924	8.14e-08	2.47e-06	12.46	7.62e-05	2.2e-06	5.22e-09
GOTERM_MF_DIRECT	microfilament motor activity	0.0183	10	540	38	28924	2.56e-08	8.54e-07	14.1	2.39e-05	7.59e-07	1.4e-09
GOTERM_MF_DIRECT	ATP-dependent protein folding chaperone	0.0183	10	540	30	28924	2.56e-09	1.09e-07	17.85	2.4e-06	9.69e-08	1.02e-10
GOTERM_MF_DIRECT	translation initiation factor binding	0.0183	10	540	27	28924	8.82e-10	4.13e-08	19.84	8.25e-07	3.67e-08	3e-11
GOTERM_MF_DIRECT	mRNA 5'-UTR binding	0.0183	10	540	26	28924	5.98e-10	3.11e-08	20.6	5.59e-07	2.76e-08	1.92e-11

## Sheet: KEGG
Category	Term	Genes	Count	List Total	Pop Hits	Pop Total	P-Value	Benjamini	Fold Enrichment	Bonferroni	FDR	Fisher Exact
KEGG_PATHWAY	Metabolic pathways	0.2326	127	389	1650	9565	6.46e-14	2.59e-12	1.89	1.81e-11	2.28e-12	3.27e-14
KEGG_PATHWAY	Coronavirus disease - COVID-19	0.1227	67	389	334	9565	2.84e-28	3.98e-26	4.93	7.96e-26	3.51e-26	4.82e-29
KEGG_PATHWAY	Ribosome	0.1172	64	389	265	9565	7.62e-32	2.13e-29	5.94	2.13e-29	1.88e-29	1.02e-32
KEGG_PATHWAY	Endocytosis	0.0549	30	389	270	9565	1.5e-06	3.23e-05	2.73	0.00042	2.85e-05	4.98e-07
KEGG_PATHWAY	Huntington disease	0.0495	27	389	308	9565	0.000318	0.00371	2.16	0.0853	0.00328	0.000137
KEGG_PATHWAY	Salmonella infection	0.0458	25	389	252	9565	8.72e-05	0.00111	2.44	0.0241	0.000979	3.29e-05
KEGG_PATHWAY	Motor proteins	0.0458	25	389	198	9565	1.45e-06	3.23e-05	3.1	0.000407	2.85e-05	4.22e-07
KEGG_PATHWAY	Valine, leucine and isoleucine degradation	0.0458	25	389	57	9565	4.08e-19	3.81e-17	10.78	1.14e-16	3.36e-17	2.28e-20
KEGG_PATHWAY	Carbon metabolism	0.0421	23	389	122	9565	2.99e-09	9.29e-08	4.64	8.36e-07	8.2e-08	5.45e-10
KEGG_PATHWAY	Peroxisome	0.0421	23	389	87	9565	2.67e-12	9.36e-11	6.5	7.49e-10	8.26e-11	3.18e-13
KEGG_PATHWAY	Fatty acid metabolism	0.0421	23	389	62	9565	1.07e-15	7.48e-14	9.12	3.11e-13	6.6e-14	7.06e-17
KEGG_PATHWAY	Fatty acid degradation	0.0366	20	389	52	9565	5.19e-14	2.42e-12	9.46	1.45e-11	2.13e-12	3.61e-15
KEGG_PATHWAY	Regulation of actin cytoskeleton	0.0348	19	389	234	9565	0.0069	0.0552	2	0.856	0.0487	0.00319
KEGG_PATHWAY	Cytoskeleton in muscle cells	0.0348	19	389	232	9565	0.00633	0.0521	2.01	0.831	0.046	0.0029
KEGG_PATHWAY	Tight junction	0.033	18	389	170	9565	0.000528	0.00568	2.6	0.137	0.00501	0.000185
KEGG_PATHWAY	Propanoate metabolism	0.0311	17	389	31	9565	6.81e-15	3.81e-13	13.48	1.9e-12	3.36e-13	2.46e-16
KEGG_PATHWAY	Protein processing in endoplasmic reticulum	0.0293	16	389	175	9565	0.00497	0.0435	2.25	0.752	0.0384	0.00203
KEGG_PATHWAY	PPAR signaling pathway	0.0275	15	389	89	9565	1.23e-05	0.000191	4.14	0.00343	0.000169	2.56e-06
KEGG_PATHWAY	Bacterial invasion of epithelial cells	0.0275	15	389	77	9565	2.11e-06	4.21e-05	4.79	0.00059	3.72e-05	3.69e-07
KEGG_PATHWAY	Biosynthesis of amino acids	0.0256	14	389	79	9565	1.52e-05	0.000224	4.36	0.00425	0.000198	2.99e-06
KEGG_PATHWAY	Lysine degradation	0.022	12	389	64	9565	4.55e-05	0.000606	4.61	0.0126	0.000535	8.34e-06
KEGG_PATHWAY	Tryptophan metabolism	0.022	12	389	52	9565	5.72e-06	9.5e-05	5.67	0.0016	8.38e-05	8.16e-07
KEGG_PATHWAY	Glucagon signaling pathway	0.0201	11	389	104	9565	0.00942	0.0712	2.6	0.929	0.0629	0.00327
KEGG_PATHWAY	Glycine, serine and threonine metabolism	0.0201	11	389	40	9565	3.06e-06	5.71e-05	6.76	0.000856	5.03e-05	3.49e-07
KEGG_PATHWAY	One carbon pool by folate	0.0201	11	389	37	9565	1.4e-06	3.23e-05	7.31	0.000392	2.85e-05	1.44e-07
KEGG_PATHWAY	2-Oxocarboxylic acid metabolism	0.0183	10	389	34	9565	5.77e-06	9.5e-05	7.23	0.00161	8.38e-05	6.03e-07
KEGG_PATHWAY	Butanoate metabolism	0.0183	10	389	27	9565	6.63e-07	1.86e-05	9.11	0.000186	1.64e-05	5.01e-08

## Sheet: Grouped subcategories
Group	Subcategory	Count	Fold Enrichment	DAVID Term
Translation	Cytosolic Ribosome & Components	62	31.01	Cytoplasmic translation
Translation	Synaptic/Localized Translation	37	31.81	Translation at presynapse
Translation	Translation Factor Activity	23	18.12	Translation initiation factor activity
Translation	Translation Initiation Complexes	13	44.64	eIF3 complex
Translation	Pre-initiation Assembly (43S / 48S)	13	39.68	48S preinitiation complex
Translation	mRNA–RNP Machinery	12	44.02	Formation of translation initiation complex
Group	Subcategory	Count	Fold Enrichment	DAVID Term
Cytoskeleton/Transport	Actin Filament Binding & Remodeling	33	7.82	Actin filament binding
Cytoskeleton/Transport	Generic Cytoskeleton Processes	20	4.6	Actin cytoskeleton organization
Cytoskeleton/Transport	Cytoskeletal Structural Components	14	9.87	Structural constituent of cytoskeleton
Cytoskeleton/Transport	Endocytosis & Vesicle Uptake	12	12.7	Synaptic vesicle endocytosis
Cytoskeleton/Transport	Actin Cytoskeleton Structure	11	17.77	Cortical cytoskeleton
Cytoskeleton/Transport	ER–Golgi Transport	11	6.5	ER–Golgi intermediate compartment
Group	Subcategory	Count	Fold Enrichment	DAVID Term
Fatty Acid Metabolism	Peroxisome Organization	31	12.43	Peroxisome
Fatty Acid Metabolism	Fatty Acid β-Oxidation	22	23.74	FA beta-oxidation
Fatty Acid Metabolism	General Lipid Metabolism	21	4.98	Lipid metabolic process
Fatty Acid Metabolism	Mitochondrial Lipid/FA Processes	13	14.28	Mitochondrial nucleoid
Fatty Acid Metabolism	Peroxisomal FA Catabolism	12	17.35	Peroxisomal matrix
Fatty Acid Metabolism	Peroxisomal Membrane Functions	12	10.99	Peroxisomal membrane

## Sheet: parameters
DAVID Functional Annotation
Parameter	Setting
Software	DAVID v6.8
Input ID	Gene symbol
Background	Mus musculus genome
Categories	BP, CC, MF, KEGG
EASE score	0.1
Count Threshold	2
Multiple Testing	Benjamini-Hochberg
Annotation Clustering	Medium stringency
STRING parameters
Parameter	Value
Software	STRING v12.0
Organism	Mus musculus
Input gene set	ACC1-dependent interactors (n = 563)
Minimum interaction score	0.4 (medium confidence)
Interaction sources	Experiments; curated databases; co-expression; text-mining; neighborhood; gene fusion; co-occurrence
Clustering method	k-means clustering
Number of clusters	3
Edges between clusters	Hidden (“Don’t show”)
